# Supplementary material for: Crystal structure of (3E,5E)-3,5-bis­[4-(di­ethyl­aza­nium­yl)benzyl­idene]-1-methyl-4-oxopiperidin-1-ium trichloride dihydrate: a potential biophotonic material
Source: Acta Crystallogr E Crystallogr Commun. 2015 Nov 21;71(Pt 12):1513–5. doi: 10.1107/S2056989015020952 (PMC4719826; doi:10.1107/S2056989015020952)
Supplement: Supplementary file 1 [file e-71-01513-sup1.cif]

##############################################################################
#                                                                            #
# This CIF contains the data in a paper accepted for publication in          #
# Acta Crystallographica Section E. It conforms to the requirements of       #
# Notes for Authors for Acta Crystallographica Section E, and has been       #
# peer reviewed under the auspices of the IUCr Commission on Journals.       #
#                                                                            #
# Full details of the Crystallographic Information File format               #
# are given in the paper "The Crystallographic Information File (CIF):       #
# a New Standard Archive File for Crystallography" by S. R. Hall, F. H.      #
# Allen and I. D. Brown [Acta Cryst. (1991), A47, 655-685].                  #
#                                                                            #
# The current version of the core CIF dictionary is obtainable from          #
# ftp://ftp.iucr.org/pub/cif_core.dic.                                       #
#                                                                            #
# Software is freely available for graphical display of the structure(s)     #
# in this CIF. For information consult the CIF software page                 #
# http://www.iucr.org/resources/cif/software.                                #
#                                                                            #
# This file may be used for bona fide research purposes within the           #
# scientific community so long as proper attribution is given to the journal # 
# article from which it was obtained.                                        #
#                                                                            #
##############################################################################
data_I
_audit_creation_method     SHELXL-97
_database_code_depnum_ccdc_archive     'CCDC 1435161'
_chemical_name_systematic
;\
(3<i>E</i>,5<i>E</i>)-3,5-Bis[4-(diethylazaniumyl)benzylidene]-1-methyl-
4-oxopiperidin-1-ium
;
_chemical_name_common     ?
_chemical_formula_moiety     'C28 H40 N3 O 3+, 3(Cl -), 2(H2 O)'
_chemical_formula_sum     'C28 H44 Cl3 N3 O3'
_chemical_formula_iupac     'C28 H40 N3 O 3+, 3Cl -, 2H2 O'
_chemical_formula_weight     577.01
_chemical_melting_point     ?
_symmetry_cell_setting     triclinic
_symmetry_space_group_name_H-M     'P -1'
_symmetry_space_group_name_Hall     '-P 1'
loop_
    _symmetry_equiv_pos_as_xyz
    'x, y, z'
    '-x, -y, -z'
_cell_length_a     10.0933(5)
_cell_length_b     12.0661(6)
_cell_length_c     13.7576(6)
_cell_angle_alpha     97.7590(10)
_cell_angle_beta     110.7950(10)
_cell_angle_gamma     102.7330(10)
_cell_volume     1485.46(12)
_cell_formula_units_Z     2
_cell_measurement_reflns_used     4567
_cell_measurement_theta_min     2.47
_cell_measurement_theta_max     26.04
_cell_measurement_temperature     100(2)
_exptl_crystal_description     block
_exptl_crystal_colour     colourless
_exptl_crystal_size_max     0.18
_exptl_crystal_size_mid     0.12
_exptl_crystal_size_min     0.10
_exptl_crystal_density_diffrn     1.290
_exptl_crystal_density_meas     ?
_exptl_crystal_density_method     'not measured'
_exptl_crystal_F_000     616
_exptl_absorpt_coefficient_mu     0.342
_exptl_absorpt_correction_type     multi-scan
_exptl_absorpt_process_details
;
(SADABS; Bruker, 2007)
;
_exptl_absorpt_correction_T_min     0.9410
_exptl_absorpt_correction_T_max     0.9666
_exptl_special_details     ?
_diffrn_ambient_temperature     100(2)
_diffrn_radiation_type     MoK\a
_diffrn_radiation_wavelength     0.71073
_diffrn_radiation_source     'fine-focus sealed tube'
_diffrn_radiation_monochromator     graphite
_diffrn_measurement_device_type     'Bruker APEXII CCD'
_diffrn_measurement_method     '\f and \w scans'
_diffrn_detector_area_resol_mean     ?
_diffrn_reflns_number     11768
_diffrn_reflns_av_R_equivalents     0.0163
_diffrn_reflns_av_sigmaI/netI     0.0250
_diffrn_reflns_theta_min     1.63
_diffrn_reflns_theta_max     26.02
_diffrn_reflns_theta_full     26.02
_diffrn_measured_fraction_theta_max     0.990
_diffrn_measured_fraction_theta_full     0.990
_diffrn_reflns_limit_h_min     -12
_diffrn_reflns_limit_h_max     12
_diffrn_reflns_limit_k_min     -14
_diffrn_reflns_limit_k_max     14
_diffrn_reflns_limit_l_min     -16
_diffrn_reflns_limit_l_max     16
_refine_special_details
;
 Refinement of F^2^ against ALL reflections.  The weighted R-factor wR and
 goodness of fit S are based on F^2^, conventional R-factors R are based
 on F, with F set to zero for negative F^2^. The threshold expression of
 F^2^ > 2sigma(F^2^) is used only for calculating R-factors(gt) etc. and is
 not relevant to the choice of reflections for refinement.  R-factors based
 on F^2^ are statistically about twice as large as those based on F, and R-
 factors based on ALL data will be even larger.
;
_reflns_number_total     5787
_reflns_number_gt     5056
_reflns_threshold_expression     I>2\s(I)
_refine_ls_structure_factor_coef     Fsqd
_refine_ls_matrix_type     full
_refine_ls_R_factor_all     0.0643
_refine_ls_R_factor_gt     0.0581
_refine_ls_wR_factor_gt     0.1586
_refine_ls_wR_factor_ref     0.1639
_refine_ls_goodness_of_fit_ref     1.046
_refine_ls_restrained_S_all     1.046
_refine_ls_number_reflns     5787
_refine_ls_number_parameters     356
_refine_ls_number_restraints     3
_refine_ls_hydrogen_treatment     mixed
_refine_ls_weighting_scheme     calc
_refine_ls_weighting_details
         'calc w=1/[\s^2^(Fo^2^)+(0.0910P)^2^+1.9000P] where P=(Fo^2^+2Fc^2^)/3'
_atom_sites_solution_hydrogens     geom
_atom_sites_solution_primary     direct
_atom_sites_solution_secondary     difmap
_refine_ls_shift/su_max     0.001
_refine_ls_shift/su_mean     0.000
_refine_diff_density_max     1.126
_refine_diff_density_min     -0.620
_refine_ls_extinction_method     none
_refine_ls_extinction_coef     ?
loop_
    _atom_type_symbol
    _atom_type_description
    _atom_type_scat_dispersion_real
    _atom_type_scat_dispersion_imag
    _atom_type_scat_source
    'C' 'C' 0.0033 0.0016
                         'International Tables Vol C Tables 4.2.6.8 and 6.1.1.4'
    'H' 'H' 0.0000 0.0000
                         'International Tables Vol C Tables 4.2.6.8 and 6.1.1.4'
    'N' 'N' 0.0061 0.0033
                         'International Tables Vol C Tables 4.2.6.8 and 6.1.1.4'
    'O' 'O' 0.0106 0.0060
                         'International Tables Vol C Tables 4.2.6.8 and 6.1.1.4'
    'Cl' 'Cl' 0.1484 0.1585
                         'International Tables Vol C Tables 4.2.6.8 and 6.1.1.4'
_computing_data_collection
;
APEX2 (Bruker, 2007)
;
_computing_cell_refinement
;
SAINT (Bruker, 2007)
;
_computing_data_reduction
;
SAINT (Bruker, 2007)
;
_computing_structure_solution
;
SHELXS97 (Sheldrick, 2008)
;
_computing_structure_refinement
;
SHELXL97 (Sheldrick, 2008)
;
_computing_molecular_graphics
;
SHELXTL (Sheldrick, 2008)
;
_computing_publication_material
;
SHELXTL (Sheldrick, 2008)
;
loop_
    _atom_site_type_symbol
    _atom_site_label
    _atom_site_fract_x
    _atom_site_fract_y
    _atom_site_fract_z
    _atom_site_U_iso_or_equiv
    _atom_site_adp_type
    _atom_site_calc_flag
    _atom_site_refinement_flags
    _atom_site_occupancy
    _atom_site_symmetry_multiplicity
    _atom_site_disorder_assembly
    _atom_site_disorder_group
    Cl Cl1 0.69912(7) 0.36862(6) 0.70014(6) 0.0379(2) Uani d . 1 1 . .
    Cl Cl2 1.10763(7) 0.16702(5) 0.19807(5) 0.02863(18) Uani d . 1 1 . .
    Cl Cl3 0.41255(10) 0.74605(6) 0.84491(6) 0.0319(3) Uani d P 0.895(4) 1 . 1
    Cl Cl3A 0.4816(15) 0.7207(9) 0.8555(8) 0.059(3) Uiso d P 0.105(4) 1 . 2
    O O1 0.2253(2) -0.04179(15) 0.41664(15) 0.0288(4) Uani d . 1 1 . .
    N N1 0.4116(2) 0.26939(17) 0.37806(17) 0.0229(4) Uani d D 1 1 . .
    H H1D 0.3294(19) 0.239(2) 0.3181(14) 0.017(6) Uiso d D 1 1 . .
    N N2 0.8498(2) -0.06652(19) 0.13943(17) 0.0251(5) Uani d D 1 1 . .
    H H2C 0.924(3) 0.0015(16) 0.165(2) 0.034(8) Uiso d D 1 1 . .
    N N3 0.1387(3) 0.5404(2) 0.78810(19) 0.0308(5) Uani d D 1 1 . .
    H H3A 0.221(3) 0.602(3) 0.809(4) 0.093(17) Uiso d D 1 1 . .
    C C1 0.4892(4) 0.3863(2) 0.3704(3) 0.0365(7) Uani d . 1 1 . .
    H H1A 0.4236 0.4366 0.3621 0.055 Uiso calc R 1 1 . .
    H H1B 0.5157 0.3772 0.3084 0.055 Uiso calc R 1 1 . .
    H H1C 0.5792 0.4220 0.4356 0.055 Uiso calc R 1 1 . .
    C C2 0.3736(3) 0.2804(2) 0.4734(2) 0.0237(5) Uani d . 1 1 . .
    H H2A 0.3144 0.3362 0.4704 0.028 Uiso calc R 1 1 . .
    H H2B 0.4656 0.3114 0.5392 0.028 Uiso calc R 1 1 . .
    C C3 0.2870(3) 0.1637(2) 0.47709(18) 0.0204(5) Uani d . 1 1 . .
    C C4 0.3029(3) 0.0544(2) 0.42288(19) 0.0213(5) Uani d . 1 1 . .
    C C5 0.4212(3) 0.0674(2) 0.37980(18) 0.0204(5) Uani d . 1 1 . .
    C C6 0.5053(3) 0.1887(2) 0.3839(2) 0.0249(5) Uani d . 1 1 . .
    H H6A 0.5953 0.2179 0.4513 0.030 Uiso calc R 1 1 . .
    H H6B 0.5368 0.1866 0.3235 0.030 Uiso calc R 1 1 . .
    C C7 0.4468(3) -0.0299(2) 0.33955(18) 0.0204(5) Uani d . 1 1 . .
    H H7A 0.3874 -0.1019 0.3414 0.024 Uiso calc R 1 1 . .
    C C8 0.5559(3) -0.0379(2) 0.29304(19) 0.0223(5) Uani d . 1 1 . .
    C C9 0.5226(3) -0.1372(2) 0.2139(2) 0.0261(5) Uani d . 1 1 . .
    H H9A 0.4346 -0.1988 0.1951 0.031 Uiso calc R 1 1 . .
    C C10 0.6172(3) -0.1468(2) 0.1624(2) 0.0299(6) Uani d . 1 1 . .
    H H10A 0.5930 -0.2134 0.1070 0.036 Uiso calc R 1 1 . .
    C C11 0.7474(3) -0.0574(2) 0.1932(2) 0.0255(5) Uani d . 1 1 . .
    C C12 0.7871(3) 0.0384(2) 0.2743(2) 0.0273(5) Uani d . 1 1 . .
    H H12A 0.8786 0.0970 0.2960 0.033 Uiso calc R 1 1 . .
    C C13 0.6914(3) 0.0482(2) 0.3240(2) 0.0274(5) Uani d . 1 1 . .
    H H13A 0.7179 0.1145 0.3803 0.033 Uiso calc R 1 1 . .
    C C14 0.9212(3) -0.1619(2) 0.1686(2) 0.0294(6) Uani d . 1 1 . .
    H H14A 0.9628 -0.1503 0.2474 0.035 Uiso calc R 1 1 . .
    H H14B 0.8442 -0.2384 0.1379 0.035 Uiso calc R 1 1 . .
    C C15 1.0423(3) -0.1647(3) 0.1296(2) 0.0335(6) Uani d . 1 1 . .
    H H15A 1.0940 -0.2198 0.1599 0.050 Uiso calc R 1 1 . .
    H H15B 1.1127 -0.0865 0.1521 0.050 Uiso calc R 1 1 . .
    H H15C 0.9992 -0.1897 0.0514 0.050 Uiso calc R 1 1 . .
    C C16 0.7779(3) -0.0775(3) 0.0204(2) 0.0314(6) Uani d . 1 1 . .
    H H16A 0.6993 -0.1530 -0.0129 0.038 Uiso calc R 1 1 . .
    H H16B 0.8528 -0.0778 -0.0104 0.038 Uiso calc R 1 1 . .
    C C17 0.7110(3) 0.0207(3) -0.0065(2) 0.0357(6) Uani d . 1 1 . .
    H H17A 0.6672 0.0103 -0.0844 0.054 Uiso calc R 1 1 . .
    H H17B 0.7883 0.0957 0.0258 0.054 Uiso calc R 1 1 . .
    H H17C 0.6340 0.0196 0.0214 0.054 Uiso calc R 1 1 . .
    C C18 0.1975(3) 0.1549(2) 0.53023(19) 0.0205(5) Uani d . 1 1 . .
    H H18A 0.1401 0.0785 0.5243 0.025 Uiso calc R 1 1 . .
    C C19 0.1804(3) 0.2522(2) 0.59652(19) 0.0203(5) Uani d . 1 1 . .
    C C20 0.0408(3) 0.2538(2) 0.5932(2) 0.0247(5) Uani d . 1 1 . .
    H H20A -0.0434 0.1902 0.5488 0.030 Uiso calc R 1 1 . .
    C C21 0.0235(3) 0.3478(3) 0.6542(2) 0.0300(6) Uani d . 1 1 . .
    H H21A -0.0719 0.3494 0.6503 0.036 Uiso calc R 1 1 . .
    C C22 0.1474(3) 0.4382(2) 0.7200(2) 0.0285(6) Uani d . 1 1 . .
    C C23 0.2872(3) 0.4361(2) 0.7293(2) 0.0276(5) Uani d . 1 1 . .
    H H23A 0.3716 0.4972 0.7780 0.033 Uiso calc R 1 1 . .
    C C24 0.3036(3) 0.3444(2) 0.6671(2) 0.0245(5) Uani d . 1 1 . .
    H H24A 0.3998 0.3437 0.6723 0.029 Uiso calc R 1 1 . .
    C C25 0.1258(3) 0.5097(2) 0.8880(2) 0.0312(6) Uani d . 1 1 . .
    H H25A 0.1994 0.4683 0.9191 0.037 Uiso calc R 1 1 . .
    H H25B 0.0260 0.4562 0.8689 0.037 Uiso calc R 1 1 . .
    C C26 0.1511(5) 0.6178(3) 0.9711(3) 0.0505(9) Uani d . 1 1 . .
    H H26A 0.1669 0.5976 1.0402 0.076 Uiso calc R 1 1 . .
    H H26B 0.0643 0.6469 0.9486 0.076 Uiso calc R 1 1 . .
    H H26C 0.2385 0.6784 0.9779 0.076 Uiso calc R 1 1 . .
    C C27 0.0234(3) 0.5949(2) 0.7310(2) 0.0336(6) Uani d . 1 1 . .
    H H27A 0.0316 0.6662 0.7805 0.040 Uiso calc R 1 1 . .
    H H27B -0.0757 0.5397 0.7110 0.040 Uiso calc R 1 1 . .
    C C28 0.0356(4) 0.6268(3) 0.6323(2) 0.0416(7) Uani d . 1 1 . .
    H H28A -0.0141 0.6870 0.6145 0.062 Uiso calc R 1 1 . .
    H H28B -0.0115 0.5574 0.5728 0.062 Uiso calc R 1 1 . .
    H H28C 0.1403 0.6569 0.6451 0.062 Uiso calc R 1 1 . .
    O O1A 0.5901(3) 0.6022(2) 0.9885(3) 0.0693(8) Uani d . 1 1 . .
    O O2A 0.7711(5) 0.5914(3) 0.8786(3) 0.0984(12) Uani d . 1 1 . .
loop_
    _atom_site_aniso_label
    _atom_site_aniso_U_11
    _atom_site_aniso_U_22
    _atom_site_aniso_U_33
    _atom_site_aniso_U_12
    _atom_site_aniso_U_13
    _atom_site_aniso_U_23
    Cl1 0.0277(3) 0.0416(4) 0.0486(4) 0.0113(3) 0.0192(3) 0.0105(3)
    Cl2 0.0306(3) 0.0305(3) 0.0273(3) 0.0124(3) 0.0130(3) 0.0049(2)
    Cl3 0.0304(5) 0.0243(4) 0.0365(5) 0.0025(3) 0.0142(3) -0.0012(3)
    O1 0.0339(10) 0.0195(9) 0.0368(10) 0.0005(7) 0.0247(8) 0.0012(7)
    N1 0.0286(11) 0.0174(10) 0.0253(11) 0.0029(8) 0.0169(9) 0.0023(8)
    N2 0.0276(11) 0.0259(11) 0.0264(11) 0.0107(9) 0.0140(9) 0.0071(9)
    N3 0.0442(14) 0.0291(12) 0.0295(12) 0.0167(11) 0.0221(11) 0.0090(10)
    C1 0.0512(18) 0.0193(12) 0.0517(18) 0.0051(12) 0.0380(15) 0.0080(12)
    C2 0.0297(13) 0.0205(11) 0.0241(12) 0.0045(10) 0.0174(10) 0.0016(9)
    C3 0.0209(11) 0.0209(11) 0.0190(11) 0.0048(9) 0.0089(9) 0.0033(9)
    C4 0.0226(11) 0.0223(12) 0.0198(11) 0.0040(9) 0.0114(10) 0.0029(9)
    C5 0.0200(11) 0.0221(11) 0.0202(11) 0.0042(9) 0.0109(9) 0.0039(9)
    C6 0.0248(12) 0.0208(12) 0.0336(13) 0.0047(10) 0.0193(11) 0.0020(10)
    C7 0.0213(11) 0.0222(11) 0.0190(11) 0.0061(9) 0.0091(9) 0.0059(9)
    C8 0.0281(12) 0.0247(12) 0.0232(12) 0.0141(10) 0.0146(10) 0.0114(10)
    C9 0.0306(13) 0.0242(12) 0.0304(13) 0.0115(10) 0.0168(11) 0.0094(10)
    C10 0.0390(15) 0.0258(13) 0.0312(14) 0.0159(11) 0.0181(12) 0.0049(11)
    C11 0.0277(13) 0.0311(13) 0.0272(13) 0.0132(11) 0.0160(11) 0.0154(11)
    C12 0.0255(12) 0.0276(13) 0.0340(14) 0.0094(10) 0.0161(11) 0.0090(11)
    C13 0.0268(13) 0.0293(13) 0.0314(14) 0.0112(11) 0.0156(11) 0.0081(11)
    C14 0.0357(14) 0.0277(13) 0.0323(14) 0.0166(11) 0.0163(12) 0.0106(11)
    C15 0.0347(15) 0.0333(14) 0.0391(15) 0.0163(12) 0.0185(13) 0.0077(12)
    C16 0.0291(13) 0.0477(16) 0.0205(13) 0.0132(12) 0.0122(11) 0.0078(11)
    C17 0.0347(15) 0.0444(16) 0.0331(15) 0.0120(13) 0.0170(12) 0.0150(13)
    C18 0.0218(11) 0.0189(11) 0.0215(11) 0.0045(9) 0.0098(9) 0.0052(9)
    C19 0.0261(12) 0.0207(11) 0.0208(11) 0.0081(9) 0.0147(10) 0.0092(9)
    C20 0.0229(12) 0.0305(13) 0.0242(12) 0.0071(10) 0.0131(10) 0.0087(10)
    C21 0.0350(14) 0.0423(15) 0.0314(14) 0.0229(12) 0.0241(12) 0.0185(12)
    C22 0.0463(16) 0.0261(13) 0.0242(12) 0.0179(12) 0.0204(12) 0.0115(10)
    C23 0.0367(14) 0.0238(12) 0.0247(12) 0.0056(11) 0.0170(11) 0.0049(10)
    C24 0.0265(12) 0.0253(12) 0.0240(12) 0.0051(10) 0.0145(10) 0.0050(10)
    C25 0.0481(16) 0.0274(13) 0.0302(14) 0.0151(12) 0.0256(13) 0.0104(11)
    C26 0.093(3) 0.0444(18) 0.0347(16) 0.0295(19) 0.0425(18) 0.0120(14)
    C27 0.0432(16) 0.0266(13) 0.0366(15) 0.0180(12) 0.0171(13) 0.0087(11)
    C28 0.057(2) 0.0377(16) 0.0338(16) 0.0221(15) 0.0162(14) 0.0130(13)
    O1A 0.0472(14) 0.0392(13) 0.104(2) 0.0153(11) 0.0153(15) -0.0023(14)
    O2A 0.142(4) 0.075(2) 0.076(2) 0.027(2) 0.044(2) 0.0198(18)
_geom_special_details
;
 All esds (except the esd in the dihedral angle between two l.s. planes)
 are estimated using the full covariance matrix.  The cell esds are taken
 into account individually in the estimation of esds in distances, angles
 and torsion angles; correlations between esds in cell parameters are only
 used when they are defined by crystal symmetry.  An approximate (isotropic)
 treatment of cell esds is used for estimating esds involving l.s. planes.
;
loop_
    _geom_bond_atom_site_label_1
    _geom_bond_atom_site_label_2
    _geom_bond_site_symmetry_2
    _geom_bond_distance
    _geom_bond_publ_flag
    O1 C4 . 1.221(3) ?
    N1 C2 . 1.489(3) ?
    N1 C6 . 1.491(3) ?
    N1 C1 . 1.492(3) ?
    N1 H1D . 0.895(10) ?
    N2 C11 . 1.483(3) ?
    N2 C16 . 1.510(3) ?
    N2 C14 . 1.513(3) ?
    N2 H2C . 0.907(10) ?
    N3 C22 . 1.483(3) ?
    N3 C27 . 1.494(4) ?
    N3 C25 . 1.512(3) ?
    N3 H3A . 0.912(10) ?
    C1 H1A . 0.9800 ?
    C1 H1B . 0.9800 ?
    C1 H1C . 0.9800 ?
    C2 C3 . 1.503(3) ?
    C2 H2A . 0.9900 ?
    C2 H2B . 0.9900 ?
    C3 C18 . 1.345(3) ?
    C3 C4 . 1.495(3) ?
    C4 C5 . 1.499(3) ?
    C5 C7 . 1.346(3) ?
    C5 C6 . 1.503(3) ?
    C6 H6A . 0.9900 ?
    C6 H6B . 0.9900 ?
    C7 C8 . 1.470(3) ?
    C7 H7A . 0.9500 ?
    C8 C9 . 1.394(4) ?
    C8 C13 . 1.404(4) ?
    C9 C10 . 1.391(4) ?
    C9 H9A . 0.9500 ?
    C10 C11 . 1.388(4) ?
    C10 H10A . 0.9500 ?
    C11 C12 . 1.367(4) ?
    C12 C13 . 1.383(4) ?
    C12 H12A . 0.9500 ?
    C13 H13A . 0.9500 ?
    C14 C15 . 1.504(4) ?
    C14 H14A . 0.9900 ?
    C14 H14B . 0.9900 ?
    C15 H15A . 0.9800 ?
    C15 H15B . 0.9800 ?
    C15 H15C . 0.9800 ?
    C16 C17 . 1.513(4) ?
    C16 H16A . 0.9900 ?
    C16 H16B . 0.9900 ?
    C17 H17A . 0.9800 ?
    C17 H17B . 0.9800 ?
    C17 H17C . 0.9800 ?
    C18 C19 . 1.468(3) ?
    C18 H18A . 0.9500 ?
    C19 C20 . 1.398(3) ?
    C19 C24 . 1.402(4) ?
    C20 C21 . 1.399(4) ?
    C20 H20A . 0.9500 ?
    C21 C22 . 1.379(4) ?
    C21 H21A . 0.9500 ?
    C22 C23 . 1.377(4) ?
    C23 C24 . 1.382(4) ?
    C23 H23A . 0.9500 ?
    C24 H24A . 0.9500 ?
    C25 C26 . 1.521(4) ?
    C25 H25A . 0.9900 ?
    C25 H25B . 0.9900 ?
    C26 H26A . 0.9800 ?
    C26 H26B . 0.9800 ?
    C26 H26C . 0.9800 ?
    C27 C28 . 1.499(4) ?
    C27 H27A . 0.9900 ?
    C27 H27B . 0.9900 ?
    C28 H28A . 0.9800 ?
    C28 H28B . 0.9800 ?
    C28 H28C . 0.9800 ?
loop_
    _geom_angle_atom_site_label_1
    _geom_angle_atom_site_label_2
    _geom_angle_atom_site_label_3
    _geom_angle_site_symmetry_1
    _geom_angle_site_symmetry_3
    _geom_angle
    _geom_angle_publ_flag
    C2 N1 C6 . . 109.88(19) ?
    C2 N1 C1 . . 110.58(19) ?
    C6 N1 C1 . . 110.6(2) ?
    C2 N1 H1D . . 110.5(18) ?
    C6 N1 H1D . . 107.7(17) ?
    C1 N1 H1D . . 107.5(17) ?
    C11 N2 C16 . . 112.58(19) ?
    C11 N2 C14 . . 110.55(19) ?
    C16 N2 C14 . . 113.6(2) ?
    C11 N2 H2C . . 108(2) ?
    C16 N2 H2C . . 105(2) ?
    C14 N2 H2C . . 107(2) ?
    C22 N3 C27 . . 114.4(2) ?
    C22 N3 C25 . . 110.3(2) ?
    C27 N3 C25 . . 112.8(2) ?
    C22 N3 H3A . . 112(3) ?
    C27 N3 H3A . . 99(3) ?
    C25 N3 H3A . . 108(3) ?
    N1 C1 H1A . . 109.5 ?
    N1 C1 H1B . . 109.5 ?
    H1A C1 H1B . . 109.5 ?
    N1 C1 H1C . . 109.5 ?
    H1A C1 H1C . . 109.5 ?
    H1B C1 H1C . . 109.5 ?
    N1 C2 C3 . . 110.49(19) ?
    N1 C2 H2A . . 109.6 ?
    C3 C2 H2A . . 109.6 ?
    N1 C2 H2B . . 109.6 ?
    C3 C2 H2B . . 109.6 ?
    H2A C2 H2B . . 108.1 ?
    C18 C3 C4 . . 118.8(2) ?
    C18 C3 C2 . . 121.6(2) ?
    C4 C3 C2 . . 119.6(2) ?
    O1 C4 C3 . . 121.3(2) ?
    O1 C4 C5 . . 121.4(2) ?
    C3 C4 C5 . . 117.3(2) ?
    C7 C5 C4 . . 118.3(2) ?
    C7 C5 C6 . . 123.4(2) ?
    C4 C5 C6 . . 118.2(2) ?
    N1 C6 C5 . . 110.69(19) ?
    N1 C6 H6A . . 109.5 ?
    C5 C6 H6A . . 109.5 ?
    N1 C6 H6B . . 109.5 ?
    C5 C6 H6B . . 109.5 ?
    H6A C6 H6B . . 108.1 ?
    C5 C7 C8 . . 127.6(2) ?
    C5 C7 H7A . . 116.2 ?
    C8 C7 H7A . . 116.2 ?
    C9 C8 C13 . . 118.3(2) ?
    C9 C8 C7 . . 117.8(2) ?
    C13 C8 C7 . . 123.8(2) ?
    C10 C9 C8 . . 120.6(2) ?
    C10 C9 H9A . . 119.7 ?
    C8 C9 H9A . . 119.7 ?
    C11 C10 C9 . . 118.9(2) ?
    C11 C10 H10A . . 120.6 ?
    C9 C10 H10A . . 120.6 ?
    C12 C11 C10 . . 122.0(2) ?
    C12 C11 N2 . . 118.4(2) ?
    C10 C11 N2 . . 119.6(2) ?
    C11 C12 C13 . . 118.7(2) ?
    C11 C12 H12A . . 120.6 ?
    C13 C12 H12A . . 120.6 ?
    C12 C13 C8 . . 121.3(2) ?
    C12 C13 H13A . . 119.3 ?
    C8 C13 H13A . . 119.3 ?
    C15 C14 N2 . . 113.3(2) ?
    C15 C14 H14A . . 108.9 ?
    N2 C14 H14A . . 108.9 ?
    C15 C14 H14B . . 108.9 ?
    N2 C14 H14B . . 108.9 ?
    H14A C14 H14B . . 107.7 ?
    C14 C15 H15A . . 109.5 ?
    C14 C15 H15B . . 109.5 ?
    H15A C15 H15B . . 109.5 ?
    C14 C15 H15C . . 109.5 ?
    H15A C15 H15C . . 109.5 ?
    H15B C15 H15C . . 109.5 ?
    N2 C16 C17 . . 112.6(2) ?
    N2 C16 H16A . . 109.1 ?
    C17 C16 H16A . . 109.1 ?
    N2 C16 H16B . . 109.1 ?
    C17 C16 H16B . . 109.1 ?
    H16A C16 H16B . . 107.8 ?
    C16 C17 H17A . . 109.5 ?
    C16 C17 H17B . . 109.5 ?
    H17A C17 H17B . . 109.5 ?
    C16 C17 H17C . . 109.5 ?
    H17A C17 H17C . . 109.5 ?
    H17B C17 H17C . . 109.5 ?
    C3 C18 C19 . . 126.0(2) ?
    C3 C18 H18A . . 117.0 ?
    C19 C18 H18A . . 117.0 ?
    C20 C19 C24 . . 118.1(2) ?
    C20 C19 C18 . . 120.7(2) ?
    C24 C19 C18 . . 121.1(2) ?
    C19 C20 C21 . . 120.9(2) ?
    C19 C20 H20A . . 119.5 ?
    C21 C20 H20A . . 119.5 ?
    C22 C21 C20 . . 118.7(2) ?
    C22 C21 H21A . . 120.6 ?
    C20 C21 H21A . . 120.6 ?
    C23 C22 C21 . . 121.6(2) ?
    C23 C22 N3 . . 116.2(2) ?
    C21 C22 N3 . . 122.1(2) ?
    C22 C23 C24 . . 119.4(3) ?
    C22 C23 H23A . . 120.3 ?
    C24 C23 H23A . . 120.3 ?
    C23 C24 C19 . . 121.0(2) ?
    C23 C24 H24A . . 119.5 ?
    C19 C24 H24A . . 119.5 ?
    N3 C25 C26 . . 111.9(2) ?
    N3 C25 H25A . . 109.2 ?
    C26 C25 H25A . . 109.2 ?
    N3 C25 H25B . . 109.2 ?
    C26 C25 H25B . . 109.2 ?
    H25A C25 H25B . . 107.9 ?
    C25 C26 H26A . . 109.5 ?
    C25 C26 H26B . . 109.5 ?
    H26A C26 H26B . . 109.5 ?
    C25 C26 H26C . . 109.5 ?
    H26A C26 H26C . . 109.5 ?
    H26B C26 H26C . . 109.5 ?
    N3 C27 C28 . . 113.5(2) ?
    N3 C27 H27A . . 108.9 ?
    C28 C27 H27A . . 108.9 ?
    N3 C27 H27B . . 108.9 ?
    C28 C27 H27B . . 108.9 ?
    H27A C27 H27B . . 107.7 ?
    C27 C28 H28A . . 109.5 ?
    C27 C28 H28B . . 109.5 ?
    H28A C28 H28B . . 109.5 ?
    C27 C28 H28C . . 109.5 ?
    H28A C28 H28C . . 109.5 ?
    H28B C28 H28C . . 109.5 ?
loop_
    _geom_hbond_atom_site_label_D
    _geom_hbond_atom_site_label_H
    _geom_hbond_atom_site_label_A
    _geom_hbond_site_symmetry_A
    _geom_hbond_distance_DH
    _geom_hbond_distance_HA
    _geom_hbond_distance_DA
    _geom_hbond_angle_DHA
    N2 H2C Cl2 1 0.907(10) 2.271(12) 3.166(2) 169(3)
    N3 H3A Cl3 1 0.912(10) 2.144(11) 3.054(3) 175(5)
    N1 H1D Cl2 1_455 0.895(10) 2.151(12) 3.030(2) 167(2)
    C1 H1B Cl3 2_666 0.98 2.81 3.717(4) 154
    C2 H2B Cl1 1_555 0.99 2.47 3.456(3) 174
    C6 H6B Cl3 2_666 0.99 2.73 3.668(3) 158
    C10 H10A O1A 1_544 0.95 2.56 3.491(4) 166
    C16 H16A Cl3 1_544 0.99 2.73 3.576(3) 143
    C20 H20A O1 2_556 0.95 2.49 3.224(3) 134
    C21 H21A Cl1 1_455 0.95 2.68 3.602(3) 164
    C25 H25A O1A 2_667 0.99 2.45 3.435(4) 171
    C27 H27A Cl2 2_666 0.99 2.74 3.576(3) 143
    C27 H27B Cl1 1_455 0.99 2.66 3.621(3) 164
_shelx_res_file
;
TITLnest2inP-1
CELL 0.71073  10.0933  12.0661  13.7576  97.759 110.795 102.733
ZERR    2.00   0.0005   0.0006   0.0006   0.001   0.001   0.001
LATT  1
SFAC C H N O CL
UNIT 56 88 6 6 6
TEMP -173
ACTA
shel 100 0.81
L.S. 15
BOND $h
HTAB
EQIV $1 x, y, z
EQIV $2 x-1, y, z
EQIV $3 -x+1, -y+1, -z+2
HTAB N2 Cl2_$1
HTAB N3 Cl3_$1
HTAB N1 Cl2_$2
FMAP 2
PLAN 20
size 0.18 0.12 0.10
dfix 0.90 0.01 n1 h1d n2 h2c n3 h3a
WGHT    0.091000    1.900000
FVAR       0.57054   0.89537
CL1   5    0.699116    0.368617    0.700142    11.00000    0.02767    0.04160 =
         0.04858    0.01045    0.01916    0.01125
CL2   5    1.107628    0.167019    0.198068    11.00000    0.03060    0.03053 =
         0.02728    0.00492    0.01298    0.01238
PART   1
CL3   5    0.412553    0.746050    0.844913    21.00000    0.03044    0.02429 =
         0.03647   -0.00121    0.01424    0.00248
PART   2
CL3A  5    0.481628    0.720658    0.855534   -21.00000    0.05881
PART   0
O1    4    0.225289   -0.041785    0.416639    11.00000    0.03386    0.01950 =
         0.03683    0.00115    0.02470    0.00055
N1    3    0.411593    0.269386    0.378063    11.00000    0.02859    0.01742 =
         0.02527    0.00228    0.01689    0.00293
H1D   2    0.329443    0.239488    0.318111    11.00000    0.01699
N2    3    0.849826   -0.066520    0.139431    11.00000    0.02758    0.02588 =
         0.02643    0.00712    0.01404    0.01066
H2C   2    0.924027    0.001481    0.165069    11.00000    0.03388
N3    3    0.138746    0.540366    0.788100    11.00000    0.04418    0.02912 =
         0.02946    0.00898    0.02210    0.01671
H3A   2    0.221026    0.602422    0.808898    11.00000    0.09260
C1    1    0.489181    0.386312    0.370417    11.00000    0.05117    0.01935 =
         0.05169    0.00800    0.03800    0.00514
AFIX 137
H1A   2    0.423614    0.436553    0.362136    11.00000   -1.50000
H1B   2    0.515704    0.377173    0.308446    11.00000   -1.50000
H1C   2    0.579185    0.422005    0.435647    11.00000   -1.50000
AFIX   0
C2    1    0.373620    0.280428    0.473394    11.00000    0.02967    0.02049 =
         0.02414    0.00165    0.01736    0.00454
AFIX  23
H2A   2    0.314358    0.336219    0.470377    11.00000   -1.20000
H2B   2    0.465635    0.311379    0.539177    11.00000   -1.20000
AFIX   0
C3    1    0.287030    0.163725    0.477086    11.00000    0.02088    0.02088 =
         0.01902    0.00328    0.00889    0.00477
C4    1    0.302875    0.054367    0.422882    11.00000    0.02257    0.02228 =
         0.01981    0.00287    0.01142    0.00396
C5    1    0.421219    0.067444    0.379796    11.00000    0.01998    0.02213 =
         0.02022    0.00391    0.01089    0.00421
C6    1    0.505309    0.188679    0.383934    11.00000    0.02478    0.02076 =
         0.03356    0.00200    0.01928    0.00473
AFIX  23
H6A   2    0.595261    0.217874    0.451259    11.00000   -1.20000
H6B   2    0.536829    0.186600    0.323450    11.00000   -1.20000
AFIX   0
C7    1    0.446789   -0.029913    0.339550    11.00000    0.02126    0.02218 =
         0.01896    0.00586    0.00909    0.00609
AFIX  43
H7A   2    0.387357   -0.101912    0.341421    11.00000   -1.20000
AFIX   0
C8    1    0.555892   -0.037882    0.293044    11.00000    0.02807    0.02471 =
         0.02317    0.01143    0.01465    0.01412
C9    1    0.522606   -0.137161    0.213934    11.00000    0.03062    0.02420 =
         0.03041    0.00944    0.01678    0.01155
AFIX  43
H9A   2    0.434576   -0.198778    0.195065    11.00000   -1.20000
AFIX   0
C10   1    0.617162   -0.146773    0.162402    11.00000    0.03895    0.02580 =
         0.03125    0.00488    0.01807    0.01592
AFIX  43
H10A  2    0.593040   -0.213413    0.107046    11.00000   -1.20000
AFIX   0
C11   1    0.747377   -0.057372    0.193197    11.00000    0.02772    0.03115 =
         0.02718    0.01537    0.01598    0.01316
C12   1    0.787061    0.038369    0.274264    11.00000    0.02550    0.02757 =
         0.03398    0.00904    0.01612    0.00938
AFIX  43
H12A  2    0.878600    0.097030    0.295983    11.00000   -1.20000
AFIX   0
C13   1    0.691413    0.048197    0.324047    11.00000    0.02682    0.02928 =
         0.03144    0.00808    0.01555    0.01123
AFIX  43
H13A  2    0.717938    0.114503    0.380333    11.00000   -1.20000
AFIX   0
C14   1    0.921225   -0.161866    0.168629    11.00000    0.03565    0.02773 =
         0.03232    0.01065    0.01628    0.01661
AFIX  23
H14A  2    0.962836   -0.150300    0.247387    11.00000   -1.20000
H14B  2    0.844222   -0.238379    0.137933    11.00000   -1.20000
AFIX   0
C15   1    1.042334   -0.164709    0.129608    11.00000    0.03469    0.03327 =
         0.03911    0.00772    0.01854    0.01634
AFIX 137
H15A  2    1.093991   -0.219778    0.159918    11.00000   -1.50000
H15B  2    1.112682   -0.086490    0.152099    11.00000   -1.50000
H15C  2    0.999225   -0.189711    0.051387    11.00000   -1.50000
AFIX   0
C16   1    0.777874   -0.077505    0.020406    11.00000    0.02909    0.04774 =
         0.02045    0.00781    0.01218    0.01322
AFIX  23
H16A  2    0.699321   -0.153049   -0.012882    11.00000   -1.20000
H16B  2    0.852824   -0.077759   -0.010393    11.00000   -1.20000
AFIX   0
C17   1    0.710961    0.020677   -0.006548    11.00000    0.03468    0.04445 =
         0.03313    0.01495    0.01702    0.01201
AFIX 137
H17A  2    0.667199    0.010340   -0.084353    11.00000   -1.50000
H17B  2    0.788339    0.095708    0.025833    11.00000   -1.50000
H17C  2    0.634017    0.019559    0.021425    11.00000   -1.50000
AFIX   0
C18   1    0.197546    0.154854    0.530227    11.00000    0.02175    0.01887 =
         0.02148    0.00523    0.00984    0.00449
AFIX  43
H18A  2    0.140105    0.078490    0.524309    11.00000   -1.20000
AFIX   0
C19   1    0.180433    0.252240    0.596515    11.00000    0.02613    0.02070 =
         0.02079    0.00924    0.01466    0.00813
C20   1    0.040826    0.253822    0.593163    11.00000    0.02291    0.03053 =
         0.02424    0.00872    0.01307    0.00714
AFIX  43
H20A  2   -0.043435    0.190162    0.548836    11.00000   -1.20000
AFIX   0
C21   1    0.023450    0.347838    0.654169    11.00000    0.03497    0.04227 =
         0.03138    0.01851    0.02405    0.02288
AFIX  43
H21A  2   -0.071945    0.349398    0.650346    11.00000   -1.20000
AFIX   0
C22   1    0.147406    0.438195    0.719953    11.00000    0.04632    0.02613 =
         0.02420    0.01148    0.02041    0.01788
C23   1    0.287212    0.436110    0.729257    11.00000    0.03666    0.02376 =
         0.02473    0.00488    0.01704    0.00561
AFIX  43
H23A  2    0.371620    0.497185    0.777968    11.00000   -1.20000
AFIX   0
C24   1    0.303607    0.344382    0.667104    11.00000    0.02652    0.02525 =
         0.02398    0.00497    0.01449    0.00511
AFIX  43
H24A  2    0.399808    0.343723    0.672270    11.00000   -1.20000
AFIX   0
C25   1    0.125804    0.509732    0.888023    11.00000    0.04806    0.02742 =
         0.03016    0.01042    0.02562    0.01508
AFIX  23
H25A  2    0.199401    0.468327    0.919123    11.00000   -1.20000
H25B  2    0.025996    0.456206    0.868857    11.00000   -1.20000
AFIX   0
C26   1    0.151124    0.617766    0.971078    11.00000    0.09301    0.04440 =
         0.03475    0.01204    0.04253    0.02954
AFIX 137
H26A  2    0.166918    0.597591    1.040178    11.00000   -1.50000
H26B  2    0.064250    0.646877    0.948626    11.00000   -1.50000
H26C  2    0.238517    0.678432    0.977939    11.00000   -1.50000
AFIX   0
C27   1    0.023407    0.594865    0.731030    11.00000    0.04318    0.02662 =
         0.03656    0.00870    0.01708    0.01801
AFIX  23
H27A  2    0.031641    0.666153    0.780491    11.00000   -1.20000
H27B  2   -0.075665    0.539727    0.711009    11.00000   -1.20000
AFIX   0
C28   1    0.035588    0.626803    0.632326    11.00000    0.05722    0.03774 =
         0.03379    0.01301    0.01615    0.02214
AFIX 137
H28A  2   -0.014064    0.687007    0.614482    11.00000   -1.50000
H28B  2   -0.011470    0.557414    0.572815    11.00000   -1.50000
H28C  2    0.140263    0.656869    0.645146    11.00000   -1.50000
AFIX   0
O1A   4    0.590093    0.602153    0.988536    11.00000    0.04718    0.03916 =
         0.10404   -0.00231    0.01534    0.01525
O2A   4    0.771094    0.591401    0.878589    11.00000    0.14189    0.07535 =
         0.07645    0.01984    0.04358    0.02724
HKLF 4
REM  nest2 in P-1
REM R1 =  0.0581 for   5056 Fo > 4sig(Fo)  and  0.0643 for all   5787 data
REM    356 parameters refined using      3 restraints
END
WGHT      0.0958      1.9188
REM Highest difference peak  1.126,  deepest hole -0.620,  1-sigma level  0.082
Q1    1   0.1658  0.6215  0.6304  11.00000  0.05    1.13
Q2    1   0.0353  0.4883  0.7595  11.00000  0.05    0.90
Q3    1   0.7438 -0.1268  0.0656  11.00000  0.05    0.87
Q4    1   0.6656 -0.1016  0.1355  11.00000  0.05    0.75
Q5    1   0.7223  0.0011  0.2112  11.00000  0.05    0.66
Q6    1   1.1625  0.2151  0.1978  11.00000  0.05    0.63
Q7    1   0.6242  0.5086  0.8960  11.00000  0.05    0.55
Q8    1   0.5250  0.5412  1.0008  11.00000  0.05    0.54
Q9    1   0.5266 -0.1946  0.1197  11.00000  0.05    0.52
Q10   1   0.8434 -0.2013  0.0889  11.00000  0.05    0.52
Q11   1   0.8025 -0.0086  0.0237  11.00000  0.05    0.50
Q12   1  -0.0553  0.2736  0.6155  11.00000  0.05    0.49
Q13   1   0.2202  0.5129  1.0878  11.00000  0.05    0.48
Q14   1   0.3224  0.7076  0.8712  11.00000  0.05    0.47
Q15   1  -0.1822  0.5415  0.5743  11.00000  0.05    0.47
Q16   1   0.5373  0.6353  0.9487  11.00000  0.05    0.45
Q17   1   0.7180  0.4377  0.5452  11.00000  0.05    0.43
Q18   1   0.9921 -0.1335  0.1684  11.00000  0.05    0.43
Q19   1   0.6277  0.5830  0.9683  11.00000  0.05    0.43
Q20   1   1.0556  0.1541  0.1628  11.00000  0.05    0.41
;
data_global
_journal_date_recd_electronic     2015-09-10
_journal_date_accepted     2015-11-04
_journal_name_full     'Acta Crystallographica, Section E'
_journal_year     2015
_journal_volume     71
_journal_issue     12
_journal_page_first     1513
_journal_page_last     1515
_journal_paper_category     GO
_journal_paper_doi     10.1107/S2056989015020952
_journal_coeditor_code     HB7503
_publ_contact_author_name     'Vladimir Shulaev'
_publ_contact_author_address
;
Department of Chemistry, University of North Texas,
Denton, TX 76203, USA
;
_publ_contact_author_email     'shulaev@unt.edu; vladimir.nesterov@unt.edu'
_publ_contact_author_fax     '(940)565-43-18'
_publ_contact_author_phone     '(940)369-84-89'
_publ_section_title
;\
Crystal structure of
(3<i>E</i>,5<i>E</i>)-3,5-bis[4-(diethylazaniumyl)benzylidene]-1-methyl-4-\
oxopiperidin-1-ium trichloride dihydrate: a potential biophotonic material
;
_publ_section_title_footnote     .
loop_
    _publ_author_name
    _publ_author_address
    'Volodymyr V. Nesterov'
;
Department of Chemistry, University of North Texas,
Denton, TX 76203, USA
;
    'Lev N. Zakharov'
;
CAMCOR Center for Advanced Materials Characterization in Oregon,
University of Oregon, Eugene, Oregon 97403-1443, USA
;
    'Vladimir N. Nesterov'
;
Department of Chemistry, University of North Texas,
Denton, TX 76203, USA
;
    'Vladimir Shulaev'
;
Department of Biological Sciences, University of North Texas,
Denton, TX 76203, USA
;
_publ_section_synopsis
;
A stable oxopiperidinium trication salt was synthesized. In the crystal,
N---H...Cl, C---H...Cl and C---H...O hydrogen bonds link cations and anions
into a three-dimensional network.
;
