# Supplementary material for: Crystal structure of (3E,5E)-3,5-bis­[4-(di­ethyl­aza­nium­yl)benzyl­idene]-1-methyl-4-oxopiperidin-1-ium trichloride dihydrate: a potential biophotonic material
Source: Acta Crystallogr E Crystallogr Commun. 2015 Nov 21;71(Pt 12):1513–5. doi: 10.1107/S2056989015020952 (PMC4719826; doi:10.1107/S2056989015020952)
Supplement: Supplementary file 2 [file e-71-01513-Isup2.hkl]

# 
# h,k,l, Fc-squared, Fo-squared, sigma(Fo-squared) and status flag 
# 
data_I
_shelx_title ' nest2 in P-1' 
_shelx_refln_list_code          4 
_shelx_F_calc_maximum      159.52 
_exptl_crystal_F_000       616.00 
_reflns_d_resolution_high  0.8100 
 
loop_ 
 _symmetry_equiv_pos_as_xyz 
 'x, y, z' 
 '-x, -y, -z' 
 
_cell_length_a    10.0933 
_cell_length_b    12.0661 
_cell_length_c    13.7576 
_cell_angle_alpha  97.759 
_cell_angle_beta  110.795 
_cell_angle_gamma 102.733 
 
_shelx_F_squared_multiplier     1.000 
 
loop_ 
 _refln_index_h 
 _refln_index_k 
 _refln_index_l 
 _refln_F_squared_calc 
 _refln_F_squared_meas 
 _refln_F_squared_sigma 
 _refln_observed_status 
   1   0   0      102.30      255.68      4.57 o 
   2   0   0       69.34      101.43      1.90 o 
   3   0   0       49.58       49.18      2.20 o 
   4   0   0        0.09        2.75      0.46 o 
   5   0   0       62.15       78.03      3.69 o 
   6   0   0      224.85      192.08     10.18 o 
   7   0   0     1081.55     1032.31     19.41 o 
   8   0   0      121.54      138.59      4.59 o 
   9   0   0       11.09       11.17      2.18 o 
  10   0   0      568.52      511.87     11.86 o 
  11   0   0      196.02      208.33      7.00 o 
 -11   1   0       64.37       85.90      9.92 o 
 -10   1   0       60.20       56.17      3.57 o 
  -9   1   0      298.21      321.60      8.13 o 
  -8   1   0      208.77      203.33      5.65 o 
  -7   1   0      666.32      533.10     11.29 o 
  -6   1   0      400.14      335.69     19.09 o 
  -5   1   0       53.60       34.42      3.44 o 
  -4   1   0       42.57       38.80      1.64 o 
  -3   1   0       48.43       25.66      1.27 o 
  -2   1   0       13.83       17.33      0.96 o 
  -1   1   0      449.95      539.87      9.35 o 
   0   1   0     1288.76     1148.01     27.03 o 
   1   1   0     7988.77     8404.30    116.02 o 
   2   1   0     2036.36     2413.58     33.02 o 
   3   1   0     1618.00     1843.00     25.51 o 
   4   1   0      202.05      316.21      5.08 o 
   5   1   0       91.66       65.75      2.09 o 
   6   1   0      430.77      405.95     17.73 o 
   7   1   0       22.72       18.36      1.91 o 
   8   1   0       53.37       74.05      3.44 o 
   9   1   0       49.31       53.03      3.30 o 
  10   1   0       24.75       25.58      3.04 o 
 -11   2   0       87.51       66.70      3.98 o 
 -10   2   0      171.76      205.05      6.41 o 
  -9   2   0       20.16       22.00      2.41 o 
  -8   2   0        2.65        0.14      1.22 o 
  -7   2   0       42.66       38.41      2.30 o 
  -6   2   0      343.01      357.03      7.67 o 
  -5   2   0      561.80      571.11     10.96 o 
  -4   2   0     1970.99     2116.84     51.75 o 
  -3   2   0       61.67       59.86      1.32 o 
  -2   2   0     1134.06      996.01     13.90 o 
  -1   2   0     5088.97     5737.84     77.79 o 
   0   2   0      318.26      380.37      6.74 o 
   1   2   0     1310.27     2014.83     27.62 o 
   2   2   0    11133.02    12824.02    203.05 o 
   3   2   0     1267.80     1048.71     14.92 o 
   4   2   0        5.55       22.52      1.13 o 
   5   2   0       14.19       12.84      1.21 o 
   6   2   0      919.59      936.60     17.64 o 
   7   2   0       79.68       61.11      2.95 o 
   8   2   0        0.14        2.48      1.65 o 
   9   2   0      325.10      306.17      8.13 o 
  10   2   0      119.38      110.89      5.04 o 
 -11   3   0      229.58      192.35      6.33 o 
 -10   3   0        0.10        1.20      1.73 o 
  -9   3   0       10.72       11.40      2.29 o 
  -8   3   0      329.95      376.20     14.68 o 
  -7   3   0        0.64        5.07      1.40 o 
  -6   3   0        1.17        2.25      1.01 o 
  -5   3   0     1136.31     1096.53     19.74 o 
  -4   3   0        3.26        2.21      1.31 o 
  -3   3   0     4332.35     5008.56     68.11 o 
  -2   3   0     5025.88     5934.58     80.51 o 
  -1   3   0     1993.39     2374.29     32.51 o 
   0   3   0      627.04      600.43     10.56 o 
   1   3   0     3058.52     3322.69     45.40 o 
   2   3   0       35.42       19.19      0.97 o 
   3   3   0      386.73      289.23      4.80 o 
   4   3   0     3837.54     3842.14     52.88 o 
   5   3   0        8.94        5.90      0.99 o 
   6   3   0      146.39      144.20      6.11 o 
   7   3   0      787.70      740.74     14.86 o 
   8   3   0      492.98      442.09     10.16 o 
   9   3   0       10.11       11.44      2.37 o 
  10   3   0       11.07       10.73      3.84 o 
 -11   4   0      172.20      188.02      6.35 o 
 -10   4   0       59.55       66.87      3.78 o 
  -9   4   0      284.38      256.41      6.98 o 
  -8   4   0      228.50      230.28      7.45 o 
  -7   4   0      267.88      251.17      6.18 o 
  -6   4   0       77.10       70.40      2.83 o 
  -5   4   0     1296.10     1541.84     36.66 o 
  -4   4   0     1434.19     1421.97     20.04 o 
  -3   4   0       48.03       54.69      1.48 o 
  -2   4   0      144.77      242.50      4.50 o 
  -1   4   0     4118.02     4590.40     62.57 o 
   0   4   0     1092.14     1159.79     19.92 o 
   1   4   0        1.12        6.32      0.63 o 
   2   4   0      319.26      348.02      5.55 o 
   3   4   0      556.33      566.79      8.67 o 
   4   4   0      110.96      125.44      8.31 o 
   5   4   0     1084.20     1038.78     15.45 o 
   6   4   0      490.45      494.94     10.46 o 
   7   4   0       28.71       22.35      2.24 o 
   8   4   0      153.52      159.95      7.53 o 
   9   4   0       57.72       87.96      4.72 o 
 -11   5   0       86.87       84.52     10.35 o 
 -10   5   0       28.37       37.41      3.17 o 
  -9   5   0       43.12       42.09      3.02 o 
  -8   5   0      187.35      159.35      8.05 o 
  -7   5   0      857.46      855.51     16.43 o 
  -6   5   0        4.73       11.90      2.63 o 
  -5   5   0      428.78      545.73      8.44 o 
  -4   5   0     1218.13      984.32     14.27 o 
  -3   5   0      308.76      352.92      5.63 o 
  -2   5   0       27.39       48.12      1.44 o 
  -1   5   0        9.96       36.76      2.52 o 
   0   5   0     2854.44     3078.86     51.47 o 
   1   5   0       69.65       65.59      1.82 o 
   2   5   0       40.30       45.76      1.49 o 
   3   5   0      522.76      419.26      6.85 o 
   4   5   0       17.48       39.41      1.78 o 
   5   5   0      167.63      127.90      3.21 o 
   6   5   0        1.76        0.01      1.64 o 
   7   5   0      188.94      214.16      8.97 o 
   8   5   0      269.95      265.64     10.38 o 
   9   5   0       24.86       18.40      3.53 o 
 -11   6   0        1.96        1.61      2.19 o 
 -10   6   0      189.92      162.71     15.50 o 
  -9   6   0      341.18      326.77      8.22 o 
  -8   6   0       37.43       35.34      2.75 o 
  -7   6   0      790.86      729.05     24.70 o 
  -6   6   0       11.70       13.04      1.60 o 
  -5   6   0     3521.53     3379.63    170.02 o 
  -4   6   0      223.71      142.69      2.99 o 
  -3   6   0      557.30      545.84      8.36 o 
  -2   6   0      317.24      293.48      4.84 o 
  -1   6   0        2.54        7.06      1.13 o 
   0   6   0       57.46       33.67      1.80 o 
   1   6   0     3366.01     3392.57     56.91 o 
   2   6   0       28.25       28.62      1.33 o 
   3   6   0       52.63       63.19      2.04 o 
   4   6   0      189.67      201.03      6.21 o 
   5   6   0      987.64      943.22     17.75 o 
   6   6   0       79.77       80.52      5.31 o 
   7   6   0        5.24        4.33      3.16 o 
   8   6   0        4.56        9.03      2.64 o 
 -11   7   0      250.44      258.92      7.86 o 
 -10   7   0        7.54        4.54      2.15 o 
  -9   7   0      235.00      217.93      6.43 o 
  -8   7   0      268.36      298.62     15.59 o 
  -7   7   0      587.30      543.08     11.36 o 
  -6   7   0     1169.00     1236.35     36.73 o 
  -5   7   0       77.99       67.09      3.79 o 
  -4   7   0       39.13       28.49      1.48 o 
  -3   7   0      138.60      165.99      3.29 o 
  -2   7   0      299.66      277.03      4.71 o 
  -1   7   0       24.16       22.65      2.00 o 
   0   7   0        0.25        0.21      0.93 o 
   1   7   0      114.40      113.78      3.58 o 
   2   7   0      346.18      291.98      6.78 o 
   3   7   0      426.89      381.70      8.38 o 
   4   7   0      559.95      499.13     10.52 o 
   5   7   0      100.54       81.83      8.26 o 
   6   7   0       33.85       21.47      3.75 o 
   7   7   0        3.93       -0.68      3.16 o 
   8   7   0        1.95       -3.38      3.38 o 
 -11   8   0        2.83        5.04      2.62 o 
 -10   8   0        1.81        1.68      2.61 o 
  -9   8   0      297.87      309.37      8.07 o 
  -8   8   0      295.32      300.04      7.65 o 
  -7   8   0      224.51      276.15      6.94 o 
  -6   8   0      188.22      165.07      4.42 o 
  -5   8   0        4.11       13.62      1.33 o 
  -4   8   0       17.56       20.56      1.43 o 
  -3   8   0     1775.16     1799.24     44.02 o 
  -2   8   0      364.44      322.19     24.41 o 
  -1   8   0        4.35        3.62      1.57 o 
   0   8   0       39.30       57.18      2.73 o 
   1   8   0      973.89      873.09     16.47 o 
   2   8   0       82.43       83.51      4.64 o 
   3   8   0       41.08       31.68      2.62 o 
   4   8   0       29.96       35.10      4.25 o 
   5   8   0      319.36      309.02      7.93 o 
   6   8   0       45.12       42.67      4.95 o 
   7   8   0      169.16      210.68      9.86 o 
 -10   9   0      541.07      573.56     16.14 o 
  -9   9   0       62.58       63.13      3.71 o 
  -8   9   0       85.42       76.04      3.79 o 
  -7   9   0      103.83      119.16      4.35 o 
  -6   9   0      894.84      853.41     16.22 o 
  -5   9   0       18.18       18.82      2.04 o 
  -4   9   0      127.90      141.77      7.14 o 
  -3   9   0      117.86      113.34      3.89 o 
  -2   9   0       39.40       28.80      5.05 o 
  -1   9   0      597.74      582.03     11.80 o 
   0   9   0     3622.79     3605.26     61.20 o 
   1   9   0      661.23      607.45     12.40 o 
   2   9   0      117.20      122.39      4.33 o 
   3   9   0        8.00        6.64      2.69 o 
   4   9   0        0.34        0.57      2.03 o 
   5   9   0       11.71        6.18      2.49 o 
   6   9   0        1.67        9.62      3.81 o 
 -10  10   0       88.61       86.82      6.36 o 
  -9  10   0       13.41       14.84      3.69 o 
  -8  10   0      684.43      603.70     18.74 o 
  -7  10   0       31.39       32.38      4.27 o 
  -6  10   0        5.35        2.58      1.81 o 
  -5  10   0        6.82        8.24      1.90 o 
  -4  10   0      180.84      161.85      4.98 o 
  -3  10   0      157.74      148.41      4.73 o 
  -2  10   0       27.59       25.08      2.35 o 
  -1  10   0       71.23       55.63      3.84 o 
   0  10   0     2253.74     2051.71     36.22 o 
   1  10   0       52.82       37.09      2.93 o 
   2  10   0      274.72      239.46      6.67 o 
   3  10   0        9.48        9.35      3.47 o 
   4  10   0       11.76        8.61      2.56 o 
   5  10   0        0.98        1.52      2.55 o 
  -9  11   0       44.72       48.20      5.56 o 
  -8  11   0        0.39        2.95      3.26 o 
  -7  11   0        4.93        4.61      3.16 o 
  -6  11   0      286.04      297.61      7.59 o 
  -5  11   0       81.08       77.14      3.73 o 
  -4  11   0      522.63      531.13     11.43 o 
  -3  11   0      101.40       99.59      4.11 o 
  -2  11   0      374.98      376.55      9.46 o 
  -1  11   0      718.84      678.46     13.95 o 
   0  11   0       53.88       51.94      3.39 o 
   1  11   0      908.08      877.13     17.54 o 
   2  11   0      453.47      494.74     11.35 o 
   3  11   0        2.78        4.18      2.40 o 
   4  11   0        0.73        1.19      2.51 o 
  -9  12   0       39.35       29.00      4.98 o 
  -8  12   0       41.54       38.98      5.31 o 
  -7  12   0        3.31        1.08      3.29 o 
  -6  12   0      110.70      151.98      5.37 o 
  -5  12   0        0.96        4.24      2.23 o 
  -4  12   0       63.16       55.37      3.52 o 
  -3  12   0        0.04        4.06      2.06 o 
  -2  12   0      313.99      307.87     19.57 o 
  -1  12   0       26.03       23.33      2.75 o 
   0  12   0       78.27       71.44      4.00 o 
   1  12   0      328.52      337.56      8.91 o 
   2  12   0        3.55        1.95      2.33 o 
   3  12   0        0.61        1.62      2.52 o 
  -8  13   0       28.57       33.33      5.44 o 
  -7  13   0        1.16        1.57      3.75 o 
  -6  13   0       11.04        6.82      2.50 o 
  -5  13   0       90.30       75.06      4.22 o 
  -4  13   0       30.99       32.34      4.75 o 
  -3  13   0      125.43      131.26      5.25 o 
  -2  13   0      146.40      123.97      5.00 o 
  -1  13   0      117.02      127.01      5.17 o 
   0  13   0        2.91        3.35      2.43 o 
   1  13   0       83.35       77.20      7.57 o 
   2  13   0      109.64      142.20      5.94 o 
  -6  14   0       44.41       48.72      3.99 o 
  -5  14   0       60.84       61.38      4.90 o 
  -4  14   0        5.47        6.35      3.06 o 
  -3  14   0      145.30      153.44      5.92 o 
  -2  14   0       12.09       11.15      2.74 o 
  -1  14   0        1.31        2.49      3.38 o 
   0  14   0       80.35       66.18      6.10 o 
   0 -14   1       34.39       40.02      3.78 o 
   1 -14   1       68.57       85.24      7.42 o 
   2 -14   1       20.05       27.44      4.98 o 
   3 -14   1       29.98       39.59      3.57 o 
   4 -14   1      167.45      177.35      6.26 o 
   5 -14   1       79.76       65.50      4.13 o 
   6 -14   1        0.19       -0.46      3.19 o 
  -2 -13   1        8.66        4.79      2.54 o 
  -1 -13   1       59.52       70.52      4.23 o 
   0 -13   1      778.97      786.58     16.51 o 
   1 -13   1      114.70       90.23      4.30 o 
   2 -13   1        0.22        5.68      2.14 o 
   3 -13   1        0.41       -0.32      1.92 o 
   4 -13   1      176.68      177.95      6.01 o 
   5 -13   1      148.58      144.06     10.91 o 
   6 -13   1        0.65        1.17      3.04 o 
   7 -13   1        0.18        5.19      3.32 o 
   8 -13   1       11.26       10.32      3.78 o 
  -4 -12   1       24.41       39.56      3.79 o 
  -3 -12   1        0.36        1.39      4.50 o 
  -2 -12   1      172.01      184.44     12.20 o 
  -1 -12   1       49.33       45.45      3.45 o 
   0 -12   1       59.73       53.53      3.38 o 
   1 -12   1       78.54       78.48      3.86 o 
   2 -12   1        2.65        6.68      2.01 o 
   3 -12   1      214.09      215.94      6.36 o 
   4 -12   1       20.77       18.57      2.51 o 
   5 -12   1       53.34       69.41      3.69 o 
   6 -12   1      212.09      192.13      8.79 o 
   7 -12   1        1.79        0.58      2.83 o 
   8 -12   1      232.38      218.18      9.98 o 
   9 -12   1       63.13       83.32      6.67 o 
  -5 -11   1       55.26       45.81      7.14 o 
  -4 -11   1      410.41      422.99     23.50 o 
  -3 -11   1       21.15       31.43      3.13 o 
  -2 -11   1       14.58       16.92      3.56 o 
  -1 -11   1      357.86      280.60     14.76 o 
   0 -11   1        0.85        2.75      2.04 o 
   1 -11   1      203.58      203.56      5.91 o 
   2 -11   1      226.06      226.33      6.27 o 
   3 -11   1       31.00       34.72      2.58 o 
   4 -11   1        9.59        6.07      1.88 o 
   5 -11   1       81.64       65.23      4.09 o 
   6 -11   1      855.90      827.47     23.69 o 
   7 -11   1        0.03        0.31      2.67 o 
   8 -11   1      176.67      156.15      8.05 o 
   9 -11   1       66.74       58.58      5.53 o 
  -6 -10   1       44.21       53.49      5.47 o 
  -5 -10   1        6.17        7.86      2.41 o 
  -4 -10   1      134.87      127.33      4.94 o 
  -3 -10   1      172.21      168.27      5.43 o 
  -2 -10   1      829.72      753.31     19.95 o 
  -1 -10   1      444.91      398.83     15.68 o 
   0 -10   1       17.00       10.63      1.91 o 
   1 -10   1        5.37        7.93      1.72 o 
   2 -10   1     1230.19     1230.88     22.62 o 
   3 -10   1      459.18      431.52     17.51 o 
   4 -10   1      426.47      410.71      9.12 o 
   5 -10   1       27.13       36.50      2.62 o 
   6 -10   1      153.47      149.49      7.04 o 
   7 -10   1        2.17        4.06      2.67 o 
   8 -10   1      594.03      603.61     18.71 o 
   9 -10   1       21.84       16.13      3.66 o 
  10 -10   1       15.75       14.80      4.92 o 
  -7  -9   1       14.28       20.83      4.21 o 
  -6  -9   1       48.39       55.73      5.13 o 
  -5  -9   1      166.28      179.34      5.81 o 
  -4  -9   1      300.77      347.10      9.80 o 
  -3  -9   1        0.52       -0.36      1.53 o 
  -2  -9   1       99.12       91.78      4.22 o 
  -1  -9   1      122.14      123.64      4.10 o 
   0  -9   1       82.12       60.88      2.95 o 
   1  -9   1       58.59       55.92      2.68 o 
   2  -9   1       57.61       81.35      3.20 o 
   3  -9   1        2.44        6.74      1.80 o 
   4  -9   1      139.98      129.88      4.07 o 
   5  -9   1       33.78       29.16      2.60 o 
   6  -9   1      569.60      561.87     23.84 o 
   7  -9   1       31.49       28.69      2.61 o 
   8  -9   1       36.31       30.38      5.25 o 
   9  -9   1       25.15       45.09      3.48 o 
  10  -9   1       15.84       20.91      3.07 o 
  -7  -8   1      350.08      352.83     12.99 o 
  -6  -8   1      164.41      183.34      8.39 o 
  -5  -8   1      129.48      152.83      6.37 o 
  -4  -8   1       30.74       31.94      3.96 o 
  -3  -8   1      398.09      351.53     17.05 o 
  -2  -8   1      204.60      226.87      5.82 o 
  -1  -8   1        7.00       13.65      2.86 o 
   0  -8   1      486.91      467.75      9.68 o 
   1  -8   1      555.81      490.08      9.92 o 
   2  -8   1       14.28       12.59      2.50 o 
   3  -8   1     2181.85     2382.41     57.97 o 
   4  -8   1      443.53      387.62      6.60 o 
   5  -8   1        9.59        8.63      1.22 o 
   6  -8   1       91.74      100.64      3.61 o 
   7  -8   1       26.39       28.47      2.45 o 
   8  -8   1       39.35       24.59      2.63 o 
   9  -8   1       53.96       61.66      3.68 o 
  10  -8   1      969.45     1031.34     20.80 o 
  -8  -7   1        0.68       -1.72      2.76 o 
  -7  -7   1       10.88        7.59      2.89 o 
  -6  -7   1       67.17       70.81      5.01 o 
  -5  -7   1     1250.63     1244.16     22.86 o 
  -4  -7   1       69.28       63.56      2.98 o 
  -3  -7   1        0.18        0.62      1.26 o 
  -2  -7   1        1.01        5.71      1.33 o 
  -1  -7   1       65.36       60.63      2.49 o 
   0  -7   1        3.60        3.95      1.13 o 
   1  -7   1      449.67      446.08      8.95 o 
   2  -7   1      390.75      421.25      7.75 o 
   3  -7   1      277.64      302.34      5.20 o 
   4  -7   1      255.35      279.07      5.00 o 
   5  -7   1     1973.97     2045.09     35.04 o 
   6  -7   1      131.18      130.73      4.11 o 
   7  -7   1        1.17       -0.49      1.41 o 
   8  -7   1        5.81        9.29      1.95 o 
   9  -7   1       19.48       16.77      2.58 o 
  10  -7   1      142.50      125.22      5.13 o 
  11  -7   1        8.56        5.27      2.67 o 
  -9  -6   1       28.52       58.86      5.41 o 
  -7  -6   1      329.13      289.33     10.78 o 
  -6  -6   1       29.10       35.36      3.75 o 
  -5  -6   1       77.08       56.48      2.88 o 
  -4  -6   1       37.08       35.30      2.22 o 
  -3  -6   1      136.05      139.45      3.05 o 
  -2  -6   1     1623.88     1601.90     27.82 o 
  -1  -6   1      265.43      275.49      6.03 o 
   0  -6   1      262.34      139.34      4.53 o 
   1  -6   1      500.93      493.61      7.51 o 
   2  -6   1       78.93       78.04      1.91 o 
   3  -6   1       28.41       21.11      1.72 o 
   4  -6   1      344.17      334.02      6.85 o 
   5  -6   1        0.29        2.63      0.90 o 
   6  -6   1      849.24      855.40     16.27 o 
   7  -6   1      347.66      296.85     13.56 o 
   8  -6   1        3.64        6.33      1.78 o 
   9  -6   1        8.86       13.15      4.70 o 
  10  -6   1       11.15        5.81      2.30 o 
  11  -6   1        0.09        2.52      2.98 o 
  -9  -5   1      214.18      195.39      9.09 o 
  -8  -5   1       58.71       59.84      4.79 o 
  -7  -5   1       17.85       23.18      2.47 o 
  -6  -5   1      722.58      770.89     17.46 o 
  -5  -5   1      102.15       89.54      6.53 o 
  -4  -5   1       68.93       77.21      2.24 o 
  -3  -5   1     6112.71     6884.34     93.89 o 
  -2  -5   1      211.89      186.45      4.38 o 
  -1  -5   1      104.55      149.50      3.68 o 
   0  -5   1     1184.55      986.24     21.95 o 
   1  -5   1     4399.59     4498.72     61.48 o 
   2  -5   1      166.22      220.23      3.77 o 
   3  -5   1      315.50      334.87      5.42 o 
   4  -5   1     1081.24     1244.80     17.79 o 
   5  -5   1      852.86      922.01     13.54 o 
   6  -5   1      279.36      256.11      7.88 o 
   7  -5   1      533.00      502.03     10.60 o 
   8  -5   1      551.12      530.71     11.43 o 
   9  -5   1        1.83        4.31      2.06 o 
  10  -5   1      258.40      227.75      6.95 o 
  11  -5   1      271.89      275.64      8.21 o 
 -10  -4   1        3.70        2.46      3.16 o 
  -9  -4   1        4.81       10.33      2.52 o 
  -8  -4   1      261.82      285.08      8.63 o 
  -7  -4   1       48.40       58.25      4.49 o 
  -6  -4   1      249.52      232.37      7.02 o 
  -5  -4   1        5.50        7.29      1.11 o 
  -4  -4   1      190.74      187.73      3.67 o 
  -3  -4   1     3284.88     3641.46     50.09 o 
  -2  -4   1     1188.98     1598.98     22.39 o 
  -1  -4   1     3649.06     3633.88     49.71 o 
   0  -4   1     1575.87     1390.62     23.62 o 
   1  -4   1      340.61      257.32      4.13 o 
   2  -4   1      783.48      595.05      8.72 o 
   3  -4   1       37.74       16.35      1.12 o 
   4  -4   1       42.20       38.34      1.33 o 
   5  -4   1      150.42      129.23      2.97 o 
   6  -4   1       51.12       36.85      2.13 o 
   7  -4   1       51.47       57.20      2.82 o 
   8  -4   1      143.58      150.15      4.83 o 
   9  -4   1      522.70      509.88     26.62 o 
  10  -4   1      232.82      250.16      7.66 o 
  11  -4   1        7.91        5.68      2.54 o 
 -10  -3   1      178.10      163.34     10.81 o 
  -9  -3   1       13.57       15.78      2.62 o 
  -8  -3   1        1.80        2.17      1.76 o 
  -7  -3   1        1.61        0.08      1.47 o 
  -6  -3   1       39.69       28.84      2.05 o 
  -5  -3   1      110.45      101.46      3.80 o 
  -4  -3   1      689.09      589.05      8.98 o 
  -3  -3   1     1501.96     1336.99     18.88 o 
  -2  -3   1      683.89      511.53      7.58 o 
  -1  -3   1        0.25        2.46      0.93 o 
   0  -3   1     5884.58     7373.52    100.28 o 
   1  -3   1     5832.58     6898.21     93.51 o 
   2  -3   1        6.78        8.60      0.74 o 
   3  -3   1       74.62       77.61      1.72 o 
   4  -3   1       77.87       56.10      1.47 o 
   5  -3   1      850.60      718.87     18.77 o 
   6  -3   1     1855.76     1921.02     33.90 o 
   7  -3   1      873.96      924.45     17.64 o 
   8  -3   1        2.94        1.86      1.53 o 
   9  -3   1        4.69        3.63      1.87 o 
  10  -3   1      100.06      117.39      4.82 o 
  11  -3   1       42.54       67.37      4.10 o 
 -10  -2   1      221.73      241.35      7.31 o 
  -9  -2   1      446.33      466.31     10.81 o 
  -8  -2   1      107.74       93.38     12.00 o 
  -7  -2   1      608.65      563.93     17.73 o 
  -6  -2   1      986.07      888.14     31.92 o 
  -5  -2   1      184.90      228.72      4.95 o 
  -4  -2   1      539.91      522.27      7.95 o 
  -3  -2   1      514.13      641.08      9.38 o 
  -2  -2   1    18306.18    20405.84    280.51 o 
  -1  -2   1      454.92      385.14      5.62 o 
   0  -2   1      696.09      822.02     11.44 o 
   1  -2   1     3004.62     3011.84     41.06 o 
   2  -2   1        3.24        6.62      0.79 o 
   3  -2   1      956.28      863.12     12.23 o 
   4  -2   1       29.65       15.88      1.28 o 
   6  -2   1        2.71        6.76      1.34 o 
   7  -2   1        3.78        3.83      2.75 o 
   8  -2   1      395.18      342.97      8.22 o 
   9  -2   1      210.25      215.59      6.28 o 
  10  -2   1      378.54      388.57     10.63 o 
  11  -2   1        4.92       -1.90      2.16 o 
 -11  -1   1        1.75       -0.27      2.52 o 
 -10  -1   1      169.94      171.30      5.97 o 
  -9  -1   1       30.40       20.71      5.42 o 
  -8  -1   1     1354.23     1367.64     32.12 o 
  -7  -1   1        1.45       -1.22      2.92 o 
  -6  -1   1       32.42       25.06      1.90 o 
  -5  -1   1       61.73       58.78      1.76 o 
  -4  -1   1      713.93      886.28     12.75 o 
  -3  -1   1     1939.55     1887.51     26.05 o 
  -2  -1   1     5119.85     5629.21     76.30 o 
  -1  -1   1      517.51      579.09      8.14 o 
   0  -1   1       42.72       63.01      1.25 o 
   1  -1   1      413.70      133.63      2.35 o 
   2  -1   1      878.89      507.46      7.29 o 
   3  -1   1     2626.54     2859.72     39.19 o 
   4  -1   1      176.55      226.10      6.53 o 
   5  -1   1        1.85        3.53      1.03 o 
   6  -1   1      382.71      354.29      9.68 o 
   7  -1   1       14.12       11.70      2.17 o 
   8  -1   1        0.06        3.73      1.60 o 
   9  -1   1        7.57        3.65      1.94 o 
  10  -1   1        0.21        0.99      2.09 o 
  11  -1   1       10.63        9.53      2.73 o 
 -11   0   1       21.88       27.71      4.85 o 
 -10   0   1       12.95       13.09      2.93 o 
  -9   0   1       92.16       77.05      3.75 o 
  -8   0   1        4.90        6.15      1.64 o 
  -7   0   1       59.20       76.93      5.91 o 
  -6   0   1     1507.19     1444.48     25.87 o 
  -5   0   1       10.88        5.60      0.59 o 
  -4   0   1      121.97      164.25      2.84 o 
  -3   0   1     2668.25     2395.41     32.83 o 
  -2   0   1      818.49      585.57      8.30 o 
  -1   0   1       41.03       69.56      2.20 o 
   0   0   1      526.86      455.37      6.46 o 
   1   0   1     6096.43     5101.96     69.36 o 
   2   0   1      146.50      208.96      3.30 o 
   3   0   1       60.08       59.52      1.37 o 
   4   0   1     3882.65     3991.12     54.62 o 
   5   0   1       52.48       42.36      1.33 o 
   6   0   1        2.21        0.20      1.03 o 
   7   0   1      139.85      128.33      4.12 o 
   8   0   1      695.35      716.39     23.84 o 
   9   0   1      219.76      231.48      6.73 o 
  10   0   1       34.13       37.12      3.84 o 
 -11   1   1       26.04       20.92      2.99 o 
 -10   1   1        0.75       -0.16      2.03 o 
  -9   1   1       12.36       12.58      2.15 o 
  -8   1   1      368.84      315.79     10.40 o 
  -7   1   1      367.65      315.80      7.26 o 
  -6   1   1      342.44      312.87      6.87 o 
  -5   1   1     1240.19     1098.20     19.71 o 
  -4   1   1     1965.59     2222.51     38.08 o 
  -3   1   1     6484.71     7308.79    140.44 o 
  -2   1   1     1357.54     1338.31     18.43 o 
  -1   1   1      133.67      204.27      3.16 o 
   0   1   1      323.33      328.83      4.78 o 
   1   1   1     4529.70     5361.07     72.71 o 
   2   1   1     4358.31     5577.51     75.67 o 
   3   1   1      616.52      515.50      7.69 o 
   4   1   1      193.42      304.38      5.00 o 
   5   1   1      178.47      147.58      3.50 o 
   6   1   1     1103.81     1083.57     20.13 o 
   7   1   1       85.64       87.09      6.45 o 
   8   1   1        3.43        1.73      1.68 o 
   9   1   1      453.17      478.97     12.43 o 
  10   1   1      184.00      196.35     11.07 o 
 -11   2   1        0.34        1.90      2.17 o 
 -10   2   1      631.30      637.17     22.06 o 
  -9   2   1      174.09      149.72      5.00 o 
  -8   2   1       79.85       81.65      4.41 o 
  -7   2   1      585.12      680.45     21.78 o 
  -6   2   1      878.02      908.42     27.56 o 
  -5   2   1     2921.91     2948.71     50.47 o 
  -4   2   1      160.75      212.78      4.53 o 
  -3   2   1      169.17      175.49      2.91 o 
  -2   2   1      435.77      672.49      9.51 o 
  -1   2   1        7.46       12.33      0.79 o 
   0   2   1     1463.35     1275.14     17.62 o 
   1   2   1     1464.72     1091.43     15.27 o 
   2   2   1     1865.72     2086.90     28.85 o 
   3   2   1     1624.31     1419.60     19.99 o 
   4   2   1      906.51      874.90     12.81 o 
   5   2   1      652.52      678.59     13.58 o 
   6   2   1        9.92        7.65      1.40 o 
   7   2   1      194.49      195.20      5.53 o 
   8   2   1      273.76      278.90     15.15 o 
   9   2   1      200.01      171.22      5.87 o 
  10   2   1      252.00      265.23      7.94 o 
 -11   3   1        1.05        4.72      3.29 o 
 -10   3   1        4.04        1.17      2.09 o 
  -9   3   1      419.80      390.76      9.23 o 
  -8   3   1       91.89       75.90      3.36 o 
  -7   3   1      338.24      336.92     19.06 o 
  -6   3   1       10.69       15.10      1.48 o 
  -5   3   1       83.63       84.42      1.86 o 
  -4   3   1     1277.16     1028.03     14.61 o 
  -3   3   1      243.99      183.36      3.13 o 
  -2   3   1     8045.52     9972.23    135.00 o 
  -1   3   1       92.96      152.51      3.05 o 
   0   3   1       17.76       18.44      0.81 o 
   1   3   1    11202.11    11295.62    152.91 o 
   2   3   1      379.52      351.84      5.56 o 
   3   3   1       60.85       86.18      2.11 o 
   4   3   1      479.70      496.67      7.84 o 
   5   3   1       20.11       29.70      1.95 o 
   6   3   1      284.84      274.24      8.33 o 
   7   3   1       97.69       94.55      3.77 o 
   8   3   1      106.92      120.23      4.61 o 
   9   3   1       29.36       29.22      3.15 o 
 -11   4   1       31.96       39.33      3.60 o 
 -10   4   1        0.54       -1.85      2.01 o 
  -9   4   1     1062.47      962.42     22.81 o 
  -8   4   1        2.35        3.81      1.60 o 
  -7   4   1      923.48      850.58     16.24 o 
  -6   4   1      914.89      972.05     22.09 o 
  -5   4   1     1031.43      937.62     13.60 o 
  -4   4   1       16.54       12.79      0.91 o 
  -3   4   1     2230.88     2566.93     35.38 o 
  -2   4   1     1266.63     1401.65     19.59 o 
  -1   4   1      600.92      485.52      7.20 o 
   0   4   1      370.63      320.60      6.31 o 
   1   4   1     1502.68     1434.66     20.14 o 
   2   4   1      540.20      607.72      9.15 o 
   3   4   1      348.60      389.65      6.38 o 
   4   4   1      154.08      222.13      4.27 o 
   5   4   1      679.25      648.03     10.22 o 
   6   4   1      179.84      193.64      5.49 o 
   7   4   1        8.03        5.65      1.74 o 
   8   4   1      221.83      230.73      6.74 o 
   9   4   1       74.60       50.35      4.95 o 
 -11   5   1      467.43      446.97     12.78 o 
 -10   5   1      206.56      174.84      7.93 o 
  -9   5   1      261.68      236.51      6.60 o 
  -8   5   1        1.03        0.66      1.60 o 
  -7   5   1        1.36        1.57      1.83 o 
  -6   5   1      598.72      595.65      9.22 o 
  -5   5   1        0.34        2.14      0.82 o 
  -4   5   1      489.65      398.24      7.70 o 
  -3   5   1     5431.90     5962.08     81.17 o 
  -2   5   1      885.97     1002.08     14.35 o 
  -1   5   1     2847.66     2912.28     48.72 o 
   0   5   1      390.45      423.51      8.22 o 
   1   5   1      148.83      255.85      4.33 o 
   2   5   1      619.12      556.97      8.59 o 
   3   5   1      193.41      137.92      3.94 o 
   4   5   1      188.63      228.05      4.47 o 
   5   5   1        0.11        1.60      1.21 o 
   6   5   1        0.76        0.46      1.77 o 
   8   5   1      403.62      388.47     13.67 o 
   9   5   1        0.03       -0.15      2.67 o 
 -11   6   1       73.34       75.37      4.30 o 
 -10   6   1       26.15       25.66      2.89 o 
  -9   6   1        5.03        0.93      1.94 o 
  -8   6   1        7.87        4.93      1.77 o 
  -7   6   1       36.19       45.95      2.65 o 
  -6   6   1      140.26      157.47      3.36 o 
  -5   6   1      201.50      208.24      3.99 o 
  -4   6   1      853.17     1097.36     15.90 o 
  -3   6   1     1022.94      902.19     13.19 o 
  -2   6   1      248.95      260.79      4.40 o 
  -1   6   1     2820.26     2809.51     47.30 o 
   0   6   1       35.84       40.20      2.95 o 
   1   6   1      539.69      635.79      9.61 o 
   2   6   1      129.86      171.82      3.46 o 
   3   6   1       11.63       11.70      1.84 o 
   4   6   1       41.02       23.52      2.18 o 
   5   6   1      172.98      171.39      5.15 o 
   6   6   1        9.86        6.64      3.07 o 
   7   6   1      230.13      224.60      9.74 o 
   8   6   1       52.83       53.85      4.70 o 
 -11   7   1      140.30      140.80      7.16 o 
 -10   7   1       11.49       11.11      2.60 o 
  -9   7   1       17.50       24.94      5.67 o 
  -8   7   1      546.50      521.52     11.26 o 
  -7   7   1       51.66       36.00      2.56 o 
  -6   7   1        4.33        3.62      1.07 o 
  -5   7   1      306.51      337.60      8.68 o 
  -4   7   1        9.76        8.72      1.15 o 
  -3   7   1     2012.41     2151.38     30.14 o 
  -2   7   1     3333.26     3623.73     78.71 o 
  -1   7   1      933.41      984.03     17.83 o 
   0   7   1      297.21      235.01      6.41 o 
   1   7   1      570.71      502.12     10.18 o 
   2   7   1        0.97        1.55      1.30 o 
   3   7   1        2.33        8.83      1.85 o 
   4   7   1      639.09      671.38     13.44 o 
   5   7   1      131.63      119.27      6.02 o 
   6   7   1      326.56      326.26     12.04 o 
   7   7   1      261.22      235.88     10.23 o 
 -11   8   1        9.45        5.51      2.81 o 
 -10   8   1      140.23      112.02      6.59 o 
  -9   8   1       18.81       29.30      2.94 o 
  -8   8   1       30.40       42.89      3.11 o 
  -7   8   1       36.34       36.29      2.80 o 
  -6   8   1      793.27      825.29     12.73 o 
  -5   8   1        9.91       11.31      1.30 o 
  -4   8   1       32.66       61.27      2.71 o 
  -3   8   1     1207.23     1103.08    102.04 o 
  -2   8   1      135.85      138.54      8.02 o 
  -1   8   1      344.54      377.52      8.17 o 
   0   8   1       65.45       55.02      2.68 o 
   1   8   1      720.53      663.16     13.11 o 
   2   8   1        3.79        1.18      1.50 o 
   3   8   1      127.74      160.84      9.63 o 
   4   8   1      106.29       91.45      6.27 o 
   5   8   1      105.13      126.47      4.95 o 
   6   8   1       29.84       18.99      4.24 o 
   7   8   1        3.73       -3.59      3.59 o 
 -11   9   1       14.13       23.39      3.59 o 
 -10   9   1        0.63       -2.09      2.38 o 
  -9   9   1       14.39       22.28      2.86 o 
  -8   9   1      572.56      549.79     12.41 o 
  -7   9   1        0.08        2.94      1.81 o 
  -6   9   1      714.62      748.54     14.56 o 
  -5   9   1       38.99       30.94      2.38 o 
  -4   9   1     1044.20      951.70     17.79 o 
  -3   9   1        8.54        9.02      1.72 o 
  -2   9   1      165.34      146.60      4.42 o 
  -1   9   1     1631.94     1540.19     27.52 o 
   0   9   1      212.31      196.46      5.51 o 
   1   9   1       27.23       30.47      4.98 o 
   2   9   1        0.03        0.08      1.69 o 
   3   9   1      313.50      317.11      8.00 o 
   4   9   1      397.20      389.31      9.39 o 
   5   9   1       79.48       89.09      4.57 o 
   6   9   1        6.30        0.58      3.78 o 
 -10  10   1        3.77       12.38      4.15 o 
  -9  10   1      123.45      117.32      7.25 o 
  -8  10   1      121.65      105.71      6.57 o 
  -7  10   1      129.72      102.24      6.33 o 
  -6  10   1       25.65       35.98      2.76 o 
  -5  10   1        7.06        8.53      1.91 o 
  -4  10   1      852.75      865.75     16.71 o 
  -3  10   1        9.86       18.31      3.89 o 
  -2  10   1      189.87      207.27      5.75 o 
  -1  10   1      182.29      176.52      5.31 o 
   0  10   1      805.64      868.52     16.98 o 
   1  10   1      229.26      227.15      6.46 o 
   2  10   1      202.25      165.86      8.68 o 
   3  10   1      302.73      271.86      8.86 o 
   4  10   1      182.42      232.39     14.84 o 
   5  10   1       20.87       16.10      4.42 o 
 -10  11   1      171.60      197.04     10.14 o 
  -9  11   1       48.13       60.15      5.96 o 
  -8  11   1        0.05       -0.12      3.13 o 
  -7  11   1      215.34      186.97      8.76 o 
  -6  11   1      363.87      350.20      8.53 o 
  -5  11   1      137.06      125.36      5.98 o 
  -4  11   1       25.51       29.17      2.75 o 
  -3  11   1        1.65        4.54      1.75 o 
  -2  11   1      282.15      226.56     10.66 o 
  -1  11   1       72.61       58.74      3.28 o 
   0  11   1       19.03       24.30      2.77 o 
   1  11   1      403.35      439.66     24.36 o 
   2  11   1      135.99      158.20      5.69 o 
   3  11   1       26.47       23.19      3.23 o 
   4  11   1       41.28       47.12      3.95 o 
  -9  12   1      255.77      275.81     12.07 o 
  -8  12   1      550.60      616.69     19.82 o 
  -7  12   1       65.62       59.66      5.74 o 
  -6  12   1      163.95      173.81      5.78 o 
  -5  12   1      122.33      115.90      4.72 o 
  -4  12   1        3.29        2.61      2.05 o 
  -3  12   1       61.28       51.96      4.32 o 
  -2  12   1      339.57      302.37      8.02 o 
  -1  12   1       50.04       32.21      3.32 o 
   0  12   1      249.08      276.02      7.79 o 
   1  12   1       34.58       31.91      3.37 o 
   2  12   1      271.24      319.19     10.58 o 
   3  12   1       56.99       62.62      4.52 o 
  -8  13   1      198.01      285.34     12.47 o 
  -7  13   1      154.86      163.71      8.91 o 
  -6  13   1       19.76       11.02      5.71 o 
  -5  13   1      109.49      113.19      4.97 o 
  -4  13   1       38.21       33.44      4.95 o 
  -3  13   1       28.40       27.45      3.11 o 
  -2  13   1        0.56        0.80      2.14 o 
  -1  13   1        3.36        1.03      2.15 o 
   0  13   1       76.25       64.64      4.13 o 
   1  13   1        5.93       10.59      2.99 o 
  -6  14   1       95.46      105.61      5.18 o 
  -5  14   1        2.57       -0.73      2.58 o 
  -4  14   1       65.06       79.66      4.62 o 
  -3  14   1      109.09      119.29      6.39 o 
  -2  14   1      171.56      185.24      6.56 o 
  -1  14   1        5.70        7.97      2.64 o 
  -1 -14   2       32.52       44.54      4.01 o 
   0 -14   2       28.06       19.60      3.04 o 
   1 -14   2        0.28        1.90      2.16 o 
   2 -14   2        0.42       -0.57      2.16 o 
   3 -14   2      241.89      258.26     10.98 o 
   4 -14   2       57.12       63.14      9.52 o 
   5 -14   2        5.19        6.81      2.62 o 
   6 -14   2       26.26       17.36      4.52 o 
  -3 -13   2        2.81        2.49      2.63 o 
  -2 -13   2        6.38        2.32      2.50 o 
  -1 -13   2       44.74       43.21      3.62 o 
   0 -13   2      397.08      408.05     10.14 o 
   1 -13   2       55.10       48.28      6.31 o 
   2 -13   2        7.14       14.01      2.42 o 
   3 -13   2       69.08       98.49      7.91 o 
   4 -13   2      127.17      126.58      5.08 o 
   5 -13   2      310.81      348.67      8.97 o 
   6 -13   2        4.49        4.02      3.29 o 
   7 -13   2      291.91      252.28     10.94 o 
  -4 -12   2      306.96      331.09      9.88 o 
  -3 -12   2       61.10       73.63      9.05 o 
  -2 -12   2       10.03        2.17      2.24 o 
  -1 -12   2        1.44        0.92      2.09 o 
   0 -12   2      316.73      288.60      7.78 o 
   1 -12   2      447.36      422.15     20.01 o 
   2 -12   2      526.14      447.47     15.24 o 
   3 -12   2      212.41      215.21     12.12 o 
   4 -12   2       21.51       19.36      2.96 o 
   5 -12   2        3.97        2.24      2.02 o 
   6 -12   2      142.67      157.01      8.11 o 
   7 -12   2        4.01        7.74      3.47 o 
   8 -12   2      219.22      228.44     10.35 o 
  -5 -11   2       63.34       90.73      5.90 o 
  -4 -11   2        0.46        2.92      2.32 o 
  -3 -11   2       23.58       18.14      2.65 o 
  -2 -11   2       26.81       32.90      2.96 o 
  -1 -11   2       64.17       67.28      3.61 o 
   0 -11   2      114.25      127.06      9.66 o 
   1 -11   2        0.16        1.51      1.66 o 
   2 -11   2       33.42       37.91      2.68 o 
   3 -11   2       55.61       47.27      2.99 o 
   4 -11   2      194.61      201.81      5.81 o 
   5 -11   2       14.81       18.34      2.93 o 
   6 -11   2       79.14       90.10      5.84 o 
   7 -11   2      126.80      132.96      7.25 o 
   8 -11   2        1.10        4.39      3.13 o 
   9 -11   2       30.59       32.47      5.07 o 
  -6 -10   2       76.70       83.50      6.36 o 
  -5 -10   2       60.05       75.58      4.39 o 
  -4 -10   2       53.60       82.90     11.00 o 
  -3 -10   2       86.63       98.52      8.34 o 
  -2 -10   2      525.95      535.15     11.53 o 
  -1 -10   2       34.35       37.61      2.74 o 
   0 -10   2     1048.23     1005.93     19.05 o 
   1 -10   2     1298.26     1265.52     23.20 o 
   2 -10   2     2225.42     2083.37     36.50 o 
   3 -10   2        9.41        2.51      1.53 o 
   4 -10   2       50.28       53.33      2.94 o 
   5 -10   2       15.39        6.03      1.90 o 
   6 -10   2        9.90        9.19      2.89 o 
   7 -10   2       74.58       72.72      5.35 o 
   8 -10   2      205.44      205.86      9.19 o 
   9 -10   2       32.65       35.33      5.76 o 
  -7  -9   2        9.17        8.91      3.72 o 
  -6  -9   2       60.38       60.86      5.56 o 
  -5  -9   2        6.62        4.61      2.12 o 
  -4  -9   2       75.01       58.62      4.85 o 
  -3  -9   2        3.06        2.48      2.15 o 
  -2  -9   2        6.20        1.92      1.57 o 
  -1  -9   2       17.28       12.00      4.29 o 
   0  -9   2      766.09      802.03     15.41 o 
   1  -9   2       43.07       30.64      2.96 o 
   2  -9   2      788.14      909.47     17.04 o 
   3  -9   2       51.73       73.68      5.18 o 
   4  -9   2      103.15       80.65      3.27 o 
   5  -9   2      185.00      204.43      5.46 o 
   6  -9   2       93.15       94.87      3.77 o 
   7  -9   2      208.21      214.32      6.08 o 
   8  -9   2       86.20       92.61      4.47 o 
   9  -9   2       17.04       17.82      2.85 o 
  10  -9   2       70.59       75.43      4.60 o 
  -8  -8   2        1.51        4.64      3.47 o 
  -7  -8   2        3.56        7.68      3.16 o 
  -6  -8   2       73.02       73.42      5.41 o 
  -5  -8   2       14.44        4.58      1.88 o 
  -4  -8   2       15.41       15.96      2.14 o 
  -3  -8   2     1335.22     1289.05     38.86 o 
  -2  -8   2      774.81      769.70     15.90 o 
  -1  -8   2      204.97      219.15      5.60 o 
   0  -8   2        0.07        3.44      1.13 o 
   1  -8   2      516.29      475.85      9.68 o 
   2  -8   2     1730.38     1859.11     32.25 o 
   3  -8   2      844.66      946.04     14.08 o 
   4  -8   2      428.41      384.04      8.15 o 
   5  -8   2       17.99       26.80      1.71 o 
   6  -8   2       73.22       92.10      3.60 o 
   7  -8   2        0.84        0.34      1.62 o 
   8  -8   2      253.89      230.73      6.60 o 
   9  -8   2        6.14        8.08      2.39 o 
  10  -8   2       57.34       47.68      3.86 o 
  -8  -7   2       28.74       28.85      4.33 o 
  -7  -7   2       66.28       65.40      5.16 o 
  -6  -7   2       49.03       37.34      2.81 o 
  -5  -7   2       21.96       26.19      2.37 o 
  -4  -7   2      114.98      132.67      5.16 o 
  -3  -7   2       86.15       82.83      3.16 o 
  -2  -7   2        2.53        6.64      3.13 o 
  -1  -7   2      892.98      801.44     14.91 o 
   0  -7   2      122.42       70.21      2.61 o 
   1  -7   2     1773.53     1603.43     22.71 o 
   2  -7   2      580.89      595.59      9.15 o 
   3  -7   2        1.90        3.31      0.95 o 
   4  -7   2       19.79       23.40      1.69 o 
   5  -7   2      177.61      158.87      6.10 o 
   6  -7   2      381.74      365.94      8.24 o 
   7  -7   2      220.94      226.82      6.13 o 
   8  -7   2       15.42       10.29      2.16 o 
   9  -7   2      218.16      200.57     19.08 o 
  10  -7   2       74.32      100.21      5.30 o 
  -9  -6   2        2.92        3.29      2.86 o 
  -8  -6   2        9.37       13.43      3.44 o 
  -7  -6   2       85.74       86.54      5.59 o 
  -6  -6   2        2.03        2.28      1.57 o 
  -5  -6   2      184.87      180.01      4.98 o 
  -4  -6   2       98.63       81.57      3.92 o 
  -3  -6   2     2017.74     1759.23     87.39 o 
  -2  -6   2      520.91      649.51      9.83 o 
  -1  -6   2       76.09       56.85      1.53 o 
   0  -6   2      221.84      279.90      4.64 o 
   1  -6   2      293.17      369.22      5.90 o 
   2  -6   2      442.65      372.41      6.00 o 
   3  -6   2       73.55       73.45      2.01 o 
   4  -6   2     1884.55     2127.30     29.87 o 
   5  -6   2      183.34      176.54      3.61 o 
   6  -6   2       27.02       25.17      5.94 o 
   7  -6   2      815.31      786.82     23.33 o 
   8  -6   2      178.83      164.82      5.24 o 
   9  -6   2       91.34       84.12      4.09 o 
  10  -6   2      145.09      106.89      4.80 o 
  -9  -5   2      118.71      127.92      7.22 o 
  -8  -5   2      146.35      132.81      6.85 o 
  -7  -5   2       47.65       37.48      2.72 o 
  -6  -5   2      155.06      109.23      3.01 o 
  -5  -5   2     1101.66     1102.12     16.32 o 
  -4  -5   2       15.99       23.04      1.69 o 
  -3  -5   2     1716.58     1730.43     24.43 o 
  -2  -5   2      442.82      477.79      7.37 o 
  -1  -5   2        0.27       13.46      0.87 o 
   0  -5   2       70.55       55.03      1.45 o 
   1  -5   2     2091.35     1956.04     27.18 o 
   2  -5   2     2290.51     2420.81     33.51 o 
   3  -5   2        5.06        1.69      0.71 o 
   4  -5   2       27.82       15.87      1.49 o 
   5  -5   2      621.68      602.02      9.29 o 
   6  -5   2        8.30        4.52      1.43 o 
   7  -5   2      143.12      151.00      4.71 o 
   8  -5   2      134.66      126.02      9.63 o 
   9  -5   2      252.23      275.86      7.55 o 
  10  -5   2      134.82      157.72      5.71 o 
  11  -5   2        1.42       -2.19      2.51 o 
 -10  -4   2       67.23       55.06      3.97 o 
  -9  -4   2        1.62        0.01      1.96 o 
  -8  -4   2        2.85        3.14      1.82 o 
  -7  -4   2       78.37       68.42      4.45 o 
  -6  -4   2      241.29      225.69      4.48 o 
  -5  -4   2      455.82      422.43      6.99 o 
  -4  -4   2     1747.04     1876.87     26.44 o 
  -3  -4   2       62.97      144.96      2.89 o 
  -2  -4   2      715.02      621.47     11.43 o 
  -1  -4   2     1596.27     1529.39     21.35 o 
   0  -4   2      162.20      269.03     12.24 o 
   1  -4   2      880.03      794.20     11.39 o 
   2  -4   2     3112.45     3522.79     48.22 o 
   3  -4   2     7758.25     7676.44    128.85 o 
   4  -4   2     1005.90      994.14     14.37 o 
   5  -4   2      491.82      486.71      7.61 o 
   6  -4   2      145.10      156.04      5.16 o 
   7  -4   2     1073.83      981.08     18.70 o 
   8  -4   2       41.50       41.64      8.17 o 
   9  -4   2      141.46      125.51     10.11 o 
  10  -4   2      306.84      321.58      8.73 o 
  11  -4   2       55.24       76.62     13.36 o 
 -10  -3   2      134.84      156.91      5.83 o 
  -9  -3   2      399.18      420.97     10.06 o 
  -8  -3   2      720.80      698.54     23.47 o 
  -7  -3   2      216.74      218.78      5.88 o 
  -6  -3   2        6.19        5.94      1.09 o 
  -5  -3   2      475.81      467.46      7.56 o 
  -4  -3   2     1170.91     1360.37     19.35 o 
  -3  -3   2       77.75       72.06      1.88 o 
  -2  -3   2      102.61       24.21      1.60 o 
  -1  -3   2       11.25       16.34      0.79 o 
   0  -3   2      223.39      328.82      4.99 o 
   1  -3   2     1108.44     1167.52     16.32 o 
   2  -3   2       18.46        5.32      0.66 o 
   3  -3   2     1336.20     1384.03     19.43 o 
   4  -3   2      632.82      628.09      9.34 o 
   5  -3   2      181.27      182.45      6.10 o 
   6  -3   2      358.21      316.40      9.25 o 
   7  -3   2       98.03      122.33      4.12 o 
   8  -3   2      197.44      177.81      6.33 o 
   9  -3   2        7.67        4.14      1.91 o 
  10  -3   2       48.97       58.39      3.68 o 
 -11  -2   2       26.93       49.81      4.11 o 
 -10  -2   2       24.42       36.93      3.37 o 
  -9  -2   2        5.95        6.20      2.14 o 
  -8  -2   2      279.13      231.23      6.31 o 
  -7  -2   2     1006.33      988.37     22.87 o 
  -6  -2   2      605.72      555.12     11.11 o 
  -5  -2   2      164.55      185.53     11.06 o 
  -4  -2   2       31.86       38.53      1.36 o 
  -3  -2   2      932.16      844.74     12.09 o 
  -2  -2   2     1795.95     2320.73     31.84 o 
  -1  -2   2       36.40       10.82      0.77 o 
   0  -2   2     9516.92     9587.53    131.33 o 
   1  -2   2      291.27      330.11      4.98 o 
   2  -2   2    12172.29    12432.17    168.00 o 
   3  -2   2     3681.45     4607.88     62.78 o 
   4  -2   2      399.60      512.98      7.74 o 
   5  -2   2       12.09        4.70      1.11 o 
   6  -2   2      105.12      111.75      3.63 o 
   7  -2   2       20.72       19.31      2.43 o 
   8  -2   2       16.91       32.48      4.27 o 
   9  -2   2      606.68      536.01     12.02 o 
  10  -2   2       18.74       21.08      2.89 o 
 -11  -1   2        1.25        6.37      2.67 o 
 -10  -1   2      164.93      162.41     13.18 o 
  -9  -1   2       24.02       24.59      2.62 o 
  -8  -1   2     1198.11     1117.32     21.13 o 
  -7  -1   2      233.30      225.21      5.72 o 
  -6  -1   2      277.39      328.77      7.21 o 
  -5  -1   2      962.35      937.31     13.58 o 
  -4  -1   2     1358.28     1481.28     20.76 o 
  -3  -1   2     3519.31     4295.97     58.46 o 
  -2  -1   2      691.73      602.84      8.60 o 
  -1  -1   2       20.74       13.73      1.10 o 
   0  -1   2     1634.52     1570.57     21.67 o 
   1  -1   2     7791.46    10254.18    139.88 o 
   2  -1   2    17033.45    19089.26    343.62 o 
   3  -1   2       10.81       29.72      1.03 o 
   4  -1   2      116.19       99.66      2.64 o 
   5  -1   2      115.49      121.27      3.55 o 
   6  -1   2      762.57      739.37     14.37 o 
   7  -1   2      994.60      970.09     18.55 o 
   8  -1   2       15.70        3.57      1.78 o 
   9  -1   2       42.49       35.88      3.08 o 
  10  -1   2      167.11      190.81      6.43 o 
 -11   0   2       78.95      111.70      5.04 o 
 -10   0   2       60.06       36.49      3.06 o 
  -9   0   2        7.81        6.09      2.47 o 
  -8   0   2      115.09      124.72      4.21 o 
  -7   0   2        0.37        0.14      1.15 o 
  -6   0   2      244.58      322.59      7.03 o 
  -5   0   2     1830.75     1664.04     29.09 o 
  -4   0   2     2481.21     2431.10     33.46 o 
  -3   0   2      868.73      834.62     11.79 o 
  -2   0   2     1097.48     1263.80     17.44 o 
  -1   0   2     3475.36     4381.28     81.81 o 
   0   0   2     4667.95     4405.21     59.88 o 
   1   0   2      653.54      746.89     10.52 o 
   2   0   2     7391.71     8707.58    117.92 o 
   3   0   2      404.96      360.44      5.62 o 
   4   0   2      565.59      582.66      9.39 o 
   5   0   2     1095.27     1144.91     20.84 o 
   6   0   2       73.94       81.41      3.13 o 
   7   0   2      794.30      799.69     15.77 o 
   8   0   2       90.14       91.33      3.93 o 
   9   0   2      267.81      257.29      7.30 o 
  10   0   2        8.77        9.43      2.60 o 
 -11   1   2       36.57       28.26      3.18 o 
 -10   1   2        1.41        3.83      2.07 o 
  -9   1   2     1083.53     1102.09     21.14 o 
  -8   1   2      224.05      225.42      5.93 o 
  -7   1   2      138.09      131.20      4.06 o 
  -6   1   2      459.40      403.16      9.60 o 
  -5   1   2     1101.42     1060.21     15.09 o 
  -4   1   2     2410.79     2826.82     38.74 o 
  -3   1   2      796.52      653.33      9.37 o 
  -2   1   2     2693.77     3393.64     46.18 o 
  -1   1   2       14.10        0.94      0.54 o 
   0   1   2       34.68       16.18      1.37 o 
   1   1   2        9.62        6.83      0.58 o 
   2   1   2      134.24       93.12      1.95 o 
   3   1   2      733.66      745.82     10.90 o 
   4   1   2      216.67      212.14      3.84 o 
   5   1   2        9.91        6.04      0.89 o 
   6   1   2      455.52      474.30     10.02 o 
   7   1   2      128.59      110.45      7.13 o 
   8   1   2       35.95       47.42      3.07 o 
   9   1   2        1.42        5.69      4.56 o 
  10   1   2        2.33        5.64      3.49 o 
 -11   2   2      390.09      357.48      9.89 o 
 -10   2   2      137.90      145.18      5.19 o 
  -9   2   2      522.48      477.88     10.62 o 
  -8   2   2        2.07        4.52      1.47 o 
  -7   2   2      147.30      129.05      4.00 o 
  -6   2   2      133.81      123.15      3.56 o 
  -5   2   2      832.65      961.34     17.35 o 
  -4   2   2      584.32      516.16      7.65 o 
  -3   2   2        1.71        7.96      0.65 o 
  -2   2   2     7021.40     7622.24    103.19 o 
  -1   2   2     1662.68     1847.12     25.42 o 
   0   2   2     3126.60     3463.17     47.25 o 
   1   2   2      142.95       76.63      1.69 o 
   2   2   2      346.22      351.54      5.55 o 
   3   2   2     1653.40     1756.38     24.64 o 
   4   2   2      408.71      398.65      6.48 o 
   5   2   2      113.93      122.72      2.85 o 
   6   2   2      246.41      273.93      6.71 o 
   7   2   2      137.56      103.39      3.97 o 
   8   2   2      192.20      181.67      5.78 o 
   9   2   2       11.80       31.93      3.98 o 
 -12   3   2       30.18       39.39      3.78 o 
 -11   3   2        1.37        1.37      2.26 o 
 -10   3   2       18.36       12.62      2.43 o 
  -9   3   2       78.48       68.55      4.52 o 
  -8   3   2      417.94      367.50      8.34 o 
  -7   3   2       67.14       72.65      4.18 o 
  -6   3   2        0.78        2.11      0.70 o 
  -5   3   2       69.89       79.02      1.88 o 
  -4   3   2      595.46      716.65     10.47 o 
  -3   3   2     1057.62     1127.01     15.87 o 
  -2   3   2     2153.47     2316.27     31.84 o 
  -1   3   2        1.83       13.73      1.26 o 
   0   3   2     1632.37     1873.21     25.92 o 
   1   3   2      603.21      809.52     11.69 o 
   2   3   2     1689.67     1761.75     24.65 o 
   3   3   2       45.60       27.23      1.32 o 
   4   3   2     1666.05     1742.56     38.22 o 
   5   3   2       74.28       84.30      2.77 o 
   6   3   2      247.19      207.14      6.77 o 
   7   3   2       73.87       70.50      3.38 o 
   8   3   2       79.38       78.44      3.96 o 
   9   3   2        0.09        4.96      3.32 o 
 -12   4   2      113.30      110.49      5.36 o 
 -11   4   2      103.25       86.55      6.47 o 
 -10   4   2       12.80        4.06      2.15 o 
  -9   4   2        9.61        1.47      1.84 o 
  -8   4   2      152.16      148.96      4.64 o 
  -7   4   2      747.93      637.07     12.62 o 
  -6   4   2       66.28       58.88      2.65 o 
  -5   4   2     4277.82     4342.61     59.48 o 
  -4   4   2      193.22      161.49      4.53 o 
  -3   4   2       13.02       16.24      1.21 o 
  -2   4   2      581.00      516.40      7.69 o 
  -1   4   2      661.86      735.26     10.67 o 
   0   4   2      562.05      440.60      6.73 o 
   1   4   2      756.75      637.59      9.51 o 
   2   4   2     1614.05     1640.84     23.18 o 
   3   4   2      664.87      653.84     12.66 o 
   4   4   2     1344.28     1474.54     21.27 o 
   5   4   2       96.96       90.30      5.90 o 
   6   4   2      132.11      123.97      4.38 o 
   7   4   2        1.74        3.10      1.86 o 
   8   4   2      174.03      169.26      8.39 o 
   9   4   2        0.79       18.00      3.90 o 
 -12   5   2       22.12       19.84      3.40 o 
 -11   5   2       19.79       19.86      3.06 o 
 -10   5   2      434.16      443.76     10.48 o 
  -9   5   2       87.02       64.52      3.75 o 
  -8   5   2       90.93      116.43      4.13 o 
  -7   5   2       12.70       13.56      3.00 o 
  -6   5   2      497.79      524.35      9.33 o 
  -5   5   2      549.92      593.70      9.10 o 
  -4   5   2     1186.17     1137.65     16.35 o 
  -3   5   2     6469.90     7584.31    103.12 o 
  -2   5   2        3.61        6.57      2.48 o 
  -1   5   2      210.33      235.66      4.50 o 
   0   5   2      387.63      429.93      6.70 o 
   1   5   2      255.92      221.09      3.96 o 
   2   5   2     1694.72     1598.88     22.75 o 
   3   5   2     1126.49     1144.20     20.49 o 
   4   5   2       69.34       57.77      2.20 o 
   5   5   2       78.38       58.54      2.41 o 
   6   5   2        1.20        1.57      2.70 o 
   7   5   2      366.62      335.07     12.01 o 
   8   5   2       11.68       18.03      3.47 o 
 -11   6   2       27.68       30.81      3.38 o 
 -10   6   2       68.09       63.93      7.66 o 
  -9   6   2     1255.72     1213.23     27.34 o 
  -8   6   2      221.03      220.12      6.88 o 
  -7   6   2       84.69       93.55      3.50 o 
  -6   6   2       37.95       58.79      2.97 o 
  -5   6   2       61.73       61.37      1.92 o 
  -4   6   2      421.33      452.94      7.22 o 
  -3   6   2      190.13      148.07      2.98 o 
  -2   6   2     1278.83     1481.22     21.00 o 
  -1   6   2      230.57      260.54      4.43 o 
   0   6   2      162.43      158.89      3.06 o 
   1   6   2      329.85      384.31      6.32 o 
   2   6   2      413.29      388.86     21.40 o 
   3   6   2      307.30      341.37      7.63 o 
   4   6   2      101.19       96.19      3.78 o 
   5   6   2       19.13       21.29      5.79 o 
   6   6   2      315.63      329.18     12.01 o 
   7   6   2       51.50       46.02      5.28 o 
   8   6   2       32.30       35.18      4.42 o 
 -11   7   2      127.33      144.21      5.78 o 
 -10   7   2       95.78      101.03      4.64 o 
  -9   7   2      437.76      434.50     10.08 o 
  -8   7   2      728.02      781.39     15.60 o 
  -7   7   2      407.19      407.01     11.12 o 
  -6   7   2       54.67       56.78      2.12 o 
  -5   7   2       91.29       96.67      3.27 o 
  -4   7   2       31.20       31.76      1.58 o 
  -3   7   2        1.94        5.66      0.88 o 
  -2   7   2        2.20        3.59      1.13 o 
  -1   7   2      411.31      392.69     13.09 o 
   0   7   2       98.73       94.17      3.31 o 
   1   7   2      350.46      275.89      6.51 o 
   2   7   2      968.27      883.58     16.66 o 
   3   7   2     2046.11     2015.81     35.33 o 
   4   7   2       41.30       50.76      3.22 o 
   5   7   2      187.22      204.42      8.82 o 
   6   7   2       42.94       37.54      4.73 o 
   7   7   2        0.68        2.37      3.78 o 
 -11   8   2       59.50       54.83      4.19 o 
 -10   8   2       54.64       53.91      5.12 o 
  -9   8   2       18.10       20.36      2.73 o 
  -8   8   2      288.92      342.59      8.32 o 
  -7   8   2      626.45      632.41     12.90 o 
  -6   8   2     1790.07     1822.12     26.18 o 
  -5   8   2        0.14        1.16      1.04 o 
  -4   8   2      231.16      221.18      8.28 o 
  -3   8   2      223.99      272.56      6.43 o 
  -2   8   2        7.46        7.57      1.49 o 
  -1   8   2       33.31       33.85      4.47 o 
   0   8   2       26.90       11.52      1.78 o 
   1   8   2      467.46      393.41      8.77 o 
   2   8   2        0.06        3.23      1.71 o 
   3   8   2      486.65      468.33     13.67 o 
   4   8   2       16.28       10.58      2.38 o 
   5   8   2       26.45       10.66      3.75 o 
   6   8   2      102.17      122.09      7.50 o 
 -11   9   2       53.77       64.31      4.51 o 
 -10   9   2        0.19       -1.67      2.36 o 
  -9   9   2       12.10        8.49      2.35 o 
  -8   9   2      693.72      691.45     35.90 o 
  -7   9   2      324.04      341.96     11.89 o 
  -6   9   2      386.45      382.50      8.59 o 
  -5   9   2      527.11      505.03     10.54 o 
  -4   9   2        2.99        1.99      1.42 o 
  -3   9   2        1.10       -1.23      1.23 o 
  -2   9   2       68.78       72.71      3.43 o 
  -1   9   2     1273.50     1207.66     22.17 o 
   0   9   2      796.27      728.62     14.46 o 
   1   9   2       39.50       31.36      2.90 o 
   2   9   2      269.68      254.77      6.85 o 
   3   9   2       50.07       51.56      4.62 o 
   4   9   2        3.96        9.11      2.54 o 
   5   9   2       81.15       71.46      6.27 o 
 -10  10   2      228.77      231.57     10.60 o 
  -9  10   2       13.26       20.40      4.52 o 
  -8  10   2        0.74       -1.14      2.89 o 
  -7  10   2      126.68      120.00      6.57 o 
  -6  10   2        0.95        1.16      1.78 o 
  -5  10   2      200.35      199.51      9.71 o 
  -4  10   2     1413.69     1395.16     25.41 o 
  -3  10   2      214.08      194.84      6.02 o 
  -2  10   2       35.30       33.70      2.56 o 
  -1  10   2       28.13       22.94      3.41 o 
   0  10   2      160.48      170.07     12.84 o 
   1  10   2       16.72       17.99      2.55 o 
   2  10   2       11.24       16.72      2.60 o 
   3  10   2      124.56      106.38      4.80 o 
   4  10   2        3.63        0.19      2.53 o 
   5  10   2      125.43      118.86      8.05 o 
 -10  11   2       14.19       12.41      4.79 o 
  -9  11   2      189.01      174.65      9.15 o 
  -8  11   2        8.66        5.99      3.96 o 
  -7  11   2      456.86      455.96     15.30 o 
  -6  11   2        0.31        2.70      2.13 o 
  -5  11   2      141.44      143.05      5.03 o 
  -4  11   2      382.78      365.77     11.69 o 
  -3  11   2       70.19       51.92      3.28 o 
  -2  11   2      857.03      816.08     19.57 o 
  -1  11   2        5.58        4.48      3.18 o 
   0  11   2        6.96        6.21      3.61 o 
   1  11   2       55.13       49.85      5.36 o 
   2  11   2        4.37        4.75      2.44 o 
   3  11   2       36.15       49.03      4.04 o 
   4  11   2        8.08        6.55      3.10 o 
  -9  12   2       49.23       71.30      6.82 o 
  -8  12   2      251.04      271.33     11.52 o 
  -7  12   2        1.30       -0.06      3.44 o 
  -6  12   2       23.21       26.79      3.00 o 
  -5  12   2        0.46       -0.53      2.19 o 
  -4  12   2      290.77      264.12      7.39 o 
  -3  12   2      114.16      122.53      4.87 o 
  -2  12   2        0.01       -0.04      1.86 o 
  -1  12   2        0.03        0.04      2.00 o 
   0  12   2      122.70      125.03      5.18 o 
   1  12   2       26.22       32.17      4.18 o 
   2  12   2      154.50      161.85      6.27 o 
  -8  13   2       17.02       27.25      5.41 o 
  -7  13   2       38.38       38.92      5.56 o 
  -6  13   2      385.60      415.97     20.05 o 
  -5  13   2       81.12       97.28      4.77 o 
  -4  13   2        1.50        1.35      2.29 o 
  -3  13   2       50.37       55.84      3.90 o 
  -2  13   2       87.29       70.06      4.11 o 
  -1  13   2        5.93        5.42      2.53 o 
   0  13   2      150.61      171.29      6.36 o 
   1  13   2        2.35        4.05      2.83 o 
  -6  14   2       19.58       21.04      4.78 o 
  -5  14   2      341.08      356.03      9.65 o 
  -4  14   2       57.09       57.44      4.22 o 
  -3  14   2      120.88      142.85     10.25 o 
  -2  14   2        1.87        2.39      2.49 o 
  -1 -14   3      196.45      185.60      8.89 o 
   0 -14   3        6.46        6.64      2.81 o 
   1 -14   3        0.49       -0.11      2.16 o 
   2 -14   3        9.83        7.98      3.41 o 
   3 -14   3        5.25       13.66      2.76 o 
   4 -14   3        4.28       11.66      2.81 o 
   5 -14   3        0.71        0.86      2.41 o 
   6 -14   3       33.96       43.16      5.65 o 
  -3 -13   3        1.01        5.69      2.85 o 
  -2 -13   3      165.53      137.30      7.91 o 
  -1 -13   3      475.75      477.36     11.44 o 
   0 -13   3      780.64      707.00     15.11 o 
   1 -13   3       27.29       33.29      6.14 o 
   2 -13   3      194.23      170.62      9.40 o 
   3 -13   3       42.94       54.52      3.67 o 
   4 -13   3       53.75       62.08      3.83 o 
   5 -13   3      146.55      152.44      5.60 o 
   6 -13   3       13.63       23.69      4.36 o 
   7 -13   3       10.91       13.92      4.15 o 
  -4 -12   3      156.94      160.64      7.25 o 
  -3 -12   3        5.13        8.52      2.57 o 
  -2 -12   3      202.29      204.48      6.71 o 
  -1 -12   3      209.81      202.48     10.34 o 
   0 -12   3      430.03      485.18     11.09 o 
   1 -12   3      269.81      257.35      7.10 o 
   2 -12   3       99.17      111.10      4.48 o 
   3 -12   3       50.42       49.33      5.84 o 
   4 -12   3       59.60       70.62      3.81 o 
   5 -12   3       61.47       63.59      3.62 o 
   6 -12   3      183.88      190.38      8.88 o 
   7 -12   3       70.36       54.87      5.47 o 
   8 -12   3       12.96       10.26      3.96 o 
  -5 -11   3       41.24       46.84      3.76 o 
  -4 -11   3        1.46       -0.52      2.20 o 
  -3 -11   3       21.14       23.94      2.87 o 
  -2 -11   3      258.67      249.16      7.06 o 
  -1 -11   3        0.92        1.36      1.78 o 
   0 -11   3       86.88       81.45      4.19 o 
   1 -11   3      260.53      282.16      8.94 o 
   2 -11   3      282.91      273.51      7.09 o 
   3 -11   3       95.89      106.42      8.05 o 
   4 -11   3      233.13      205.82      5.93 o 
   5 -11   3        1.21        0.83      1.87 o 
   6 -11   3       19.52       41.72      4.58 o 
   7 -11   3       98.86      104.79      6.64 o 
   8 -11   3      222.94      270.01     11.15 o 
   9 -11   3       33.28       40.64      5.53 o 
  -6 -10   3       22.48       27.59      4.58 o 
  -5 -10   3       63.99       87.70      4.36 o 
  -4 -10   3      601.05      567.86     12.42 o 
  -3 -10   3       43.67       49.78      3.24 o 
  -2 -10   3       12.97       16.95      2.30 o 
  -1 -10   3       66.91       59.45      3.22 o 
   0 -10   3       86.37       76.18      3.39 o 
   1 -10   3      624.64      624.26     12.65 o 
   2 -10   3      394.16      407.02      9.01 o 
   3 -10   3      657.33      665.68     13.31 o 
   4 -10   3        7.35        7.89      2.43 o 
   5 -10   3       21.94       17.05      4.75 o 
   6 -10   3      994.60      992.20     27.31 o 
   7 -10   3       67.62       60.83      5.13 o 
   8 -10   3       88.75       95.88      6.42 o 
   9 -10   3        2.21        5.99      2.59 o 
  -7  -9   3      137.44      139.60      7.90 o 
  -6  -9   3      342.13      362.31      9.11 o 
  -5  -9   3      463.51      438.47     11.94 o 
  -4  -9   3        5.01        6.86      1.98 o 
  -3  -9   3        1.13        1.29      1.60 o 
  -2  -9   3      291.91      289.32      7.14 o 
  -1  -9   3      344.95      325.50      8.56 o 
   0  -9   3      200.87      188.83      5.16 o 
   1  -9   3        9.56        8.12      1.52 o 
   2  -9   3      239.43      196.71      5.26 o 
   3  -9   3      311.07      309.63      7.14 o 
   4  -9   3      726.86      684.95     13.37 o 
   5  -9   3       23.22       18.27      1.63 o 
   6  -9   3       98.53      108.60      6.85 o 
   7  -9   3        7.00        4.22      2.03 o 
   8  -9   3      222.90      196.63      6.23 o 
   9  -9   3       16.56       26.21      3.22 o 
  10  -9   3       76.94       79.82      7.94 o 
  -8  -8   3      201.48      217.11      9.86 o 
  -7  -8   3        3.07        4.02      2.95 o 
  -6  -8   3       39.81       44.50      3.47 o 
  -5  -8   3      520.55      458.87     10.19 o 
  -4  -8   3       16.53       20.39      2.46 o 
  -3  -8   3      143.33      144.59      4.51 o 
  -2  -8   3       71.91       74.99      3.15 o 
  -1  -8   3        5.84        6.30      1.41 o 
   0  -8   3       64.18       66.83      2.72 o 
   1  -8   3       10.40       10.69      1.50 o 
   2  -8   3      437.04      458.61     12.39 o 
   3  -8   3       13.51       35.40      3.56 o 
   4  -8   3        2.86        8.90      1.25 o 
   5  -8   3      169.50      184.09      4.02 o 
   6  -8   3      114.89      122.46      4.23 o 
   7  -8   3      530.02      474.76     10.58 o 
   8  -8   3      448.12      414.74      9.85 o 
   9  -8   3      165.77      179.36      8.74 o 
  10  -8   3        0.91        1.67      2.90 o 
  -9  -7   3      152.00      147.68      7.90 o 
  -8  -7   3       62.28       58.89      5.28 o 
  -7  -7   3        1.47        3.47      2.80 o 
  -6  -7   3        0.73        0.75      1.78 o 
  -5  -7   3      106.81      100.50      3.84 o 
  -4  -7   3       28.19       48.20      2.68 o 
  -3  -7   3      257.32      209.48     10.34 o 
  -2  -7   3       31.51       29.30      3.50 o 
  -1  -7   3     1198.29     1280.93     22.72 o 
   0  -7   3     3906.77     3817.28     64.76 o 
   1  -7   3     1117.00     1083.29     15.76 o 
   2  -7   3      322.05      290.49      5.07 o 
   3  -7   3      680.16      650.10     10.03 o 
   4  -7   3       62.52       70.84      3.85 o 
   5  -7   3        1.18        2.24      1.05 o 
   6  -7   3      333.02      297.37      7.17 o 
   7  -7   3      319.30      331.90      8.04 o 
   8  -7   3       11.65        8.84      2.22 o 
   9  -7   3        0.00       -0.79      2.07 o 
  10  -7   3      344.78      341.80      9.31 o 
  -9  -6   3      109.62       90.57      6.14 o 
  -8  -6   3        2.24       12.93      3.56 o 
  -7  -6   3     1022.44     1062.36     28.85 o 
  -6  -6   3       10.28       10.39      2.47 o 
  -5  -6   3       14.55       29.26      1.75 o 
  -4  -6   3      313.78      294.78      9.18 o 
  -3  -6   3        1.89        2.37      0.88 o 
  -2  -6   3       37.33       58.27      1.72 o 
  -1  -6   3      353.56      380.34      7.18 o 
   0  -6   3      128.11      190.69      3.53 o 
   1  -6   3     2029.66     2326.14     32.39 o 
   2  -6   3       84.78       83.94      2.13 o 
   3  -6   3     1305.02     1384.68     19.83 o 
   4  -6   3       10.44       13.64      1.18 o 
   5  -6   3       27.72       37.05      2.89 o 
   6  -6   3      281.21      255.71      6.40 o 
   7  -6   3        0.12       -0.20      1.52 o 
   8  -6   3      518.85      567.87     12.34 o 
   9  -6   3       55.01       46.54      6.36 o 
  10  -6   3        3.09        2.26      2.32 o 
 -10  -5   3        0.01        3.81      3.23 o 
  -9  -5   3      260.45      242.73     10.08 o 
  -8  -5   3        5.48       10.43      4.10 o 
  -7  -5   3     1054.04      939.04     18.14 o 
  -6  -5   3      120.86      126.24      3.23 o 
  -5  -5   3        1.80       -0.03      1.35 o 
  -4  -5   3       92.93       57.06      3.57 o 
  -3  -5   3     1453.31     1523.93     21.64 o 
  -2  -5   3     1315.29     1129.12     16.23 o 
  -1  -5   3     4709.71     5496.05     92.44 o 
   0  -5   3      551.39      754.58     11.07 o 
   1  -5   3      103.52       50.20      2.18 o 
   2  -5   3      200.13      240.01      4.18 o 
   3  -5   3     3225.79     3687.16     50.72 o 
   4  -5   3      498.68      648.80     12.41 o 
   5  -5   3       80.73       61.20      3.87 o 
   6  -5   3      424.08      356.95      8.03 o 
   7  -5   3        0.44        1.78      1.78 o 
   8  -5   3        7.08       16.70      2.44 o 
   9  -5   3      479.92      459.40     11.20 o 
  10  -5   3        1.07       -0.75      3.06 o 
 -10  -4   3       16.24       16.86      4.19 o 
  -9  -4   3       93.06      127.12      4.84 o 
  -8  -4   3       10.84       26.12      2.58 o 
  -7  -4   3       10.91        5.84      2.46 o 
  -6  -4   3      347.03      322.99      5.83 o 
  -5  -4   3      512.45      503.38     14.83 o 
  -4  -4   3       54.33       60.69      1.86 o 
  -3  -4   3      553.95      628.37      9.46 o 
  -2  -4   3       17.53       13.49      2.03 o 
  -1  -4   3     1858.27     2125.64     29.41 o 
   0  -4   3     1006.76     1051.35     14.93 o 
   1  -4   3        1.64       43.60      1.44 o 
   2  -4   3     1152.40     1420.87     19.99 o 
   3  -4   3      635.96      698.49     10.37 o 
   4  -4   3      416.47      388.10      9.11 o 
   5  -4   3       13.48       11.85      1.53 o 
   6  -4   3        1.38        1.68      1.30 o 
   7  -4   3      108.98      106.65      4.03 o 
   8  -4   3       57.41       54.07      3.63 o 
   9  -4   3       97.35      104.64      4.61 o 
  10  -4   3       14.97       14.44      2.83 o 
 -10  -3   3      502.01      482.79     11.78 o 
  -9  -3   3      213.31      229.47      7.57 o 
  -8  -3   3      483.48      542.82     11.63 o 
  -7  -3   3      181.41      164.27      4.83 o 
  -6  -3   3        0.05       -0.52      0.89 o 
  -5  -3   3     1075.62      979.78     14.38 o 
  -4  -3   3      161.35      130.92      6.62 o 
  -3  -3   3      818.17      756.25     11.03 o 
  -2  -3   3      114.29       48.28      1.36 o 
  -1  -3   3     5355.51     6003.92     81.54 o 
   0  -3   3    25445.81    30178.17    414.50 o 
   1  -3   3     1905.79     1727.64     23.96 o 
   2  -3   3        1.20        6.97      0.99 o 
   3  -3   3      244.90      161.81      3.04 o 
   4  -3   3      198.78      156.82      3.06 o 
   5  -3   3     2086.58     1949.03    107.68 o 
   6  -3   3        1.67       17.31      3.01 o 
   7  -3   3      938.67      903.14     17.55 o 
   8  -3   3      309.31      284.23      7.44 o 
   9  -3   3       95.60       87.25      6.65 o 
  10  -3   3       36.74       36.34      3.38 o 
 -11  -2   3       96.43      123.40      5.43 o 
 -10  -2   3       10.77       17.09      2.76 o 
  -9  -2   3        1.96        1.75      1.87 o 
  -8  -2   3      142.69      148.47      4.77 o 
  -7  -2   3        4.46        0.98      1.29 o 
  -6  -2   3      902.91      817.29     37.46 o 
  -5  -2   3      473.85      552.64     15.30 o 
  -4  -2   3      510.43      439.64      6.80 o 
  -3  -2   3     1244.15     1208.86     17.04 o 
  -2  -2   3     4448.87     4285.94     58.35 o 
  -1  -2   3      471.35      659.30      9.41 o 
   0  -2   3      129.79       90.86      2.37 o 
   1  -2   3    21534.04    24599.92    420.24 o 
   2  -2   3      850.52     1024.35     14.52 o 
   3  -2   3      132.35      110.92      2.29 o 
   4  -2   3      193.06      164.81      5.66 o 
   5  -2   3       39.99       33.15      2.04 o 
   6  -2   3       22.19       23.50      1.99 o 
   7  -2   3      160.38      151.55      4.78 o 
   8  -2   3        4.52        0.40      1.69 o 
   9  -2   3       17.54       18.23      3.24 o 
  10  -2   3        1.26       -0.69      2.24 o 
 -11  -1   3       74.68       65.10      4.19 o 
 -10  -1   3       65.60       82.99     10.86 o 
  -9  -1   3        5.65        2.82      2.00 o 
  -8  -1   3      648.40      632.73     13.61 o 
  -7  -1   3      196.61      168.64      4.71 o 
  -6  -1   3      653.08      750.92     13.68 o 
  -5  -1   3       30.84       16.42      1.04 o 
  -4  -1   3     3433.82     3285.15     45.08 o 
  -3  -1   3     1616.12     1593.00     27.20 o 
  -2  -1   3       15.02       94.77      1.79 o 
  -1  -1   3     3163.53     3522.63     47.97 o 
   0  -1   3      634.70      840.18     11.80 o 
   1  -1   3    22806.20    24655.49    410.95 o 
   2  -1   3      687.86      653.77      9.52 o 
   3  -1   3      800.92      910.76     13.12 o 
   4  -1   3      345.41      390.30      6.25 o 
   5  -1   3        0.86        1.71      1.08 o 
   6  -1   3      147.11      126.60      4.03 o 
   7  -1   3        0.82        5.17      1.59 o 
   8  -1   3       92.61       80.50      3.84 o 
   9  -1   3       18.10       21.95      2.78 o 
  10  -1   3       16.54       24.89      4.02 o 
 -11   0   3      110.58       89.11      4.51 o 
 -10   0   3       26.86       30.08      2.93 o 
  -9   0   3       37.82       35.22      2.78 o 
  -8   0   3      671.83      660.56     13.36 o 
  -7   0   3      215.11      209.61      7.79 o 
  -6   0   3     1171.64     1178.36     16.91 o 
  -5   0   3      273.87      364.56      5.92 o 
  -4   0   3     1507.77     1749.34     24.32 o 
  -3   0   3      327.39      268.19      5.89 o 
  -2   0   3     2717.53     3346.31     68.15 o 
  -1   0   3      376.47      465.43      8.38 o 
   0   0   3      291.46      440.44      6.43 o 
   1   0   3     3803.30     4021.02     54.75 o 
   2   0   3      532.26      697.36     10.14 o 
   3   0   3     1718.00     1295.36     18.37 o 
   4   0   3     2539.72     2535.56     35.23 o 
   5   0   3      444.53      477.44     26.16 o 
   6   0   3      219.93      204.05      5.45 o 
   7   0   3      122.63      111.77      7.71 o 
   8   0   3      345.24      346.91      8.65 o 
   9   0   3        6.77        9.49      3.36 o 
  10   0   3        0.01       -1.43      2.37 o 
 -12   1   3      100.42      100.58      5.24 o 
 -11   1   3       14.23       13.81      2.73 o 
 -10   1   3        9.16        5.88      2.44 o 
  -9   1   3       82.60       92.90      3.84 o 
  -8   1   3      163.03      189.88      5.29 o 
  -7   1   3       80.24      100.25      3.40 o 
  -6   1   3      271.65      209.83      4.16 o 
  -5   1   3     5115.61     5778.74     78.69 o 
  -4   1   3      935.06      997.51     14.18 o 
  -3   1   3      136.76      176.52      2.99 o 
  -2   1   3     6295.62     7295.04     99.06 o 
  -1   1   3      617.30      734.10     10.37 o 
   0   1   3     3713.13     4217.69     57.38 o 
   1   1   3     2516.66     2666.54     36.62 o 
   2   1   3     2236.72     2401.98     33.20 o 
   3   1   3      614.09      513.02      7.90 o 
   4   1   3      512.45      493.10      7.77 o 
   5   1   3       43.62       52.96      2.50 o 
   6   1   3      172.72      159.43      4.73 o 
   7   1   3      256.61      203.62      5.83 o 
   8   1   3      161.01      150.44      7.04 o 
   9   1   3      416.33      421.77     10.46 o 
 -12   2   3      137.71      129.96      5.58 o 
 -11   2   3       12.40       12.24      2.51 o 
 -10   2   3      740.59      714.90     17.65 o 
  -9   2   3        3.91        5.12      1.67 o 
  -8   2   3       68.43       69.06      3.26 o 
  -7   2   3      938.31      914.85     17.16 o 
  -6   2   3      411.29      374.56      6.44 o 
  -5   2   3      545.35      550.10      8.29 o 
  -4   2   3      733.48      998.07     14.22 o 
  -3   2   3     1984.84     2056.34     28.37 o 
  -2   2   3      285.06      213.58      3.46 o 
  -1   2   3       35.36       58.85      1.39 o 
   0   2   3    11645.88    13542.36    184.35 o 
   1   2   3     1074.92     1176.23     16.64 o 
   2   2   3      190.70      259.73      4.42 o 
   3   2   3      821.19      743.56     11.11 o 
   4   2   3      320.06      259.79      4.70 o 
   5   2   3       80.50       63.40      3.43 o 
   6   2   3      616.95      547.38     11.77 o 
   7   2   3       63.43       85.04      3.77 o 
   8   2   3      121.44      154.62      5.40 o 
   9   2   3       78.90       70.36      4.20 o 
 -12   3   3        0.61       -0.42      2.29 o 
 -11   3   3        7.80        6.64      2.60 o 
 -10   3   3      452.27      383.91      9.31 o 
  -9   3   3      500.82      481.41     10.62 o 
  -8   3   3     1096.74     1054.38     22.29 o 
  -7   3   3      341.38      306.78      6.97 o 
  -6   3   3        4.65       24.85      1.23 o 
  -5   3   3       70.72       38.54      1.47 o 
  -4   3   3     2180.01     2345.74     32.47 o 
  -3   3   3      169.11      214.48      3.62 o 
  -2   3   3      917.58      611.18      8.91 o 
  -1   3   3        0.11        2.18      0.60 o 
   0   3   3     7160.86     8025.17    108.92 o 
   1   3   3     1145.74      943.96     13.65 o 
   2   3   3      112.59      138.59      4.14 o 
   3   3   3        0.05        0.47      0.77 o 
   4   3   3        2.28        3.17      0.99 o 
   5   3   3        0.09        1.27      1.60 o 
   6   3   3      243.32      197.81      9.68 o 
   7   3   3      182.94      202.88      7.51 o 
   8   3   3      299.64      317.68      8.40 o 
   9   3   3        9.23        8.85      2.76 o 
 -12   4   3        7.27        7.27      2.81 o 
 -11   4   3      542.52      465.88     11.12 o 
 -10   4   3        9.04        6.84      2.14 o 
  -9   4   3      239.81      186.57      5.58 o 
  -8   4   3      122.23       92.23      3.58 o 
  -7   4   3     2329.75     2533.75     44.21 o 
  -6   4   3        1.08        0.47      0.74 o 
  -5   4   3        0.01        2.25      0.85 o 
  -4   4   3     1206.27     1214.53     17.31 o 
  -3   4   3     1367.66     1421.63     20.05 o 
  -2   4   3      751.89      627.12      9.28 o 
  -1   4   3      491.66      666.36      9.83 o 
   0   4   3      786.18      822.17     12.00 o 
   1   4   3       19.59       28.12      1.32 o 
   2   4   3      433.38      350.40      7.35 o 
   3   4   3      676.84      599.35     16.90 o 
   4   4   3      124.03      127.15      3.18 o 
   5   4   3       38.69       33.62      2.49 o 
   6   4   3      102.56       86.97      5.31 o 
   7   4   3       31.74       49.96      3.27 o 
   8   4   3      154.46      134.77      7.22 o 
 -12   5   3       36.78       30.89      3.69 o 
 -11   5   3        5.17       -0.57      2.29 o 
 -10   5   3        7.77       14.62      2.83 o 
  -9   5   3      872.05      908.60     17.89 o 
  -8   5   3        1.91        5.44      1.92 o 
  -7   5   3      174.53      195.57      5.20 o 
  -6   5   3     1059.48     1061.00     15.54 o 
  -5   5   3       13.71       12.82      1.07 o 
  -4   5   3       24.66       38.20      1.43 o 
  -3   5   3      360.40      293.10      4.90 o 
  -2   5   3       51.55       30.50      1.94 o 
  -1   5   3      587.68      567.58      8.63 o 
   0   5   3      864.61      967.37     15.64 o 
   1   5   3     1816.06     1824.91     25.73 o 
   2   5   3      108.34      116.57      2.79 o 
   3   5   3      512.66      487.85     10.88 o 
   4   5   3      789.56      750.52     11.80 o 
   5   5   3       56.25       54.79      8.46 o 
   6   5   3      353.51      420.14     13.92 o 
   7   5   3       27.68       28.57      3.84 o 
   8   5   3       23.17       29.03      4.18 o 
 -12   6   3       64.24       77.73      4.81 o 
 -11   6   3      163.83      191.27      6.48 o 
 -10   6   3      381.66      365.21     16.67 o 
  -9   6   3       41.54       45.92      4.61 o 
  -8   6   3       23.58       19.37      2.26 o 
  -7   6   3       61.31       65.96      2.99 o 
  -6   6   3     1587.54     1773.90     25.30 o 
  -5   6   3     1368.08     1434.27     20.59 o 
  -4   6   3        2.12        3.96      0.86 o 
  -3   6   3      213.32      215.00      3.95 o 
  -2   6   3      514.03      527.83      8.21 o 
  -1   6   3     3051.78     2935.21     40.71 o 
   0   6   3      238.46      252.72      4.54 o 
   1   6   3      223.29      189.93      5.36 o 
   2   6   3        5.38        7.22      1.59 o 
   3   6   3        4.04       13.37      2.80 o 
   4   6   3      252.11      223.36      8.71 o 
   5   6   3      215.72      252.28      9.77 o 
   6   6   3      372.60      379.34     13.18 o 
 -11   7   3        0.82        4.11      2.62 o 
 -10   7   3      182.17      178.37      5.98 o 
  -9   7   3      913.64      871.62     17.42 o 
  -8   7   3      730.29      733.32     14.78 o 
  -7   7   3     1063.99     1073.06     20.14 o 
  -6   7   3      236.98      252.90      4.89 o 
  -5   7   3        7.17       11.27      1.22 o 
  -4   7   3       51.75       31.89      1.52 o 
  -3   7   3     1863.08     1820.59     31.58 o 
  -2   7   3       15.69       12.91      1.67 o 
  -1   7   3        0.05        1.21      1.18 o 
   0   7   3      295.68      278.58      6.51 o 
   1   7   3      113.17      119.48      4.41 o 
   2   7   3      160.76      154.70     13.82 o 
   3   7   3        7.21        3.32      1.73 o 
   4   7   3      382.97      344.10      8.34 o 
   5   7   3      176.72      188.57      8.57 o 
   6   7   3       29.18       22.33      4.55 o 
   7   7   3      118.72      177.01      9.34 o 
 -11   8   3       97.38       86.49      8.85 o 
 -10   8   3        1.09       -0.18      2.31 o 
  -9   8   3      132.90      130.29      5.74 o 
  -8   8   3       61.04       70.32      3.54 o 
  -7   8   3       34.44       27.22      2.45 o 
  -6   8   3      245.64      264.69      5.19 o 
  -5   8   3      438.77      436.01      7.37 o 
  -4   8   3      145.81      133.02      4.10 o 
  -3   8   3      199.14      180.78      6.76 o 
  -2   8   3      878.82      884.39     16.56 o 
  -1   8   3      104.49       87.05      3.41 o 
   0   8   3      149.51      142.12      4.42 o 
   1   8   3     4895.90     5039.64     84.62 o 
   2   8   3       19.03       15.19      2.23 o 
   3   8   3        7.03       12.43      2.25 o 
   4   8   3      223.57      206.58      8.25 o 
   5   8   3      120.62      124.82      7.28 o 
   6   8   3        0.06        3.26      3.99 o 
 -11   9   3        8.06       10.50      3.19 o 
 -10   9   3       27.78       14.09      2.97 o 
  -9   9   3       41.55       58.46      3.94 o 
  -8   9   3      315.24      295.57     11.12 o 
  -7   9   3      612.11      647.81     19.14 o 
  -6   9   3      328.29      437.16      9.53 o 
  -5   9   3      378.94      366.19      8.30 o 
  -4   9   3      203.92      171.79      5.04 o 
  -3   9   3      102.71      103.33      3.80 o 
  -2   9   3       55.50       48.79      2.86 o 
  -1   9   3      292.91      261.70      6.69 o 
   0   9   3      291.17      280.50     12.93 o 
   1   9   3      483.67      481.66     10.64 o 
   2   9   3      530.81      508.50     11.22 o 
   3   9   3      402.42      402.63      9.62 o 
   4   9   3        0.21        0.93      2.53 o 
   5   9   3       45.91       54.59      5.93 o 
 -10  10   3       30.50       27.83      4.92 o 
  -9  10   3      235.66      272.03     11.21 o 
  -8  10   3       91.66       95.36      6.45 o 
  -7  10   3        0.27        0.31      2.95 o 
  -6  10   3      218.24      195.10      5.70 o 
  -5  10   3        0.02        7.55      2.60 o 
  -4  10   3      321.73      303.37     10.80 o 
  -3  10   3       14.35       12.90      2.18 o 
  -2  10   3      416.81      373.37      8.74 o 
  -1  10   3       97.90       80.99      3.68 o 
   0  10   3      403.72      361.63      8.79 o 
   1  10   3      328.98      316.11     12.33 o 
   2  10   3       22.89       24.16      2.93 o 
   3  10   3       20.08       29.37      3.29 o 
   4  10   3      170.89      245.96      7.62 o 
 -10  11   3       85.29       87.92      7.22 o 
  -9  11   3        3.06        0.03      3.66 o 
  -8  11   3      122.55      109.24      7.13 o 
  -7  11   3      129.28      168.69      8.39 o 
  -6  11   3       23.70       27.47      6.11 o 
  -5  11   3      326.06      248.96      6.90 o 
  -4  11   3      191.11      227.13      9.42 o 
  -3  11   3      215.23      179.92      5.72 o 
  -2  11   3       26.92       18.18      2.49 o 
  -1  11   3      450.58      439.10     10.29 o 
   0  11   3       22.77       17.62      3.46 o 
   1  11   3        2.17        2.66      2.66 o 
   2  11   3      535.24      560.36     12.83 o 
   3  11   3       19.81       30.49      3.68 o 
  -9  12   3        3.65        5.22      4.33 o 
  -8  12   3      492.29      534.48     17.88 o 
  -7  12   3       19.16       20.58      4.70 o 
  -6  12   3      107.77      120.70      6.04 o 
  -5  12   3       53.33       54.66      5.64 o 
  -4  12   3      288.96      243.13      7.08 o 
  -3  12   3       18.41       24.32      3.56 o 
  -2  12   3       57.95       42.02      6.94 o 
  -1  12   3       14.65        3.41      3.00 o 
   0  12   3      626.16      607.28     22.96 o 
   1  12   3       28.82       19.04      3.23 o 
   2  12   3        5.96        6.13      2.97 o 
  -8  13   3      195.60      197.90     10.20 o 
  -7  13   3       45.20       39.48      5.68 o 
  -6  13   3       43.01       39.37      3.70 o 
  -5  13   3        1.99        2.02      2.52 o 
  -4  13   3        4.94        0.70      2.41 o 
  -3  13   3      111.17      103.95      4.86 o 
  -2  13   3      182.97      189.65      6.55 o 
  -1  13   3        2.33        1.16      2.55 o 
   0  13   3        6.56        7.74      2.92 o 
  -5  14   3       45.54       31.07      3.76 o 
  -4  14   3      125.25      129.78      7.53 o 
  -3  14   3        4.17        3.06      2.68 o 
  -1 -14   4      117.76      163.38      9.22 o 
   0 -14   4       11.72       16.17      3.52 o 
   1 -14   4       80.79       66.17      4.67 o 
   2 -14   4       44.47       42.97      3.71 o 
   3 -14   4       35.62       27.81      3.29 o 
   4 -14   4       13.34       16.01      3.44 o 
   5 -14   4      146.75      142.60      5.76 o 
  -3 -13   4       46.39       45.60      3.99 o 
  -2 -13   4       23.53       22.83      3.08 o 
  -1 -13   4       69.88       65.90      5.56 o 
   0 -13   4       16.32       28.10      3.10 o 
   1 -13   4       14.14       18.29      2.77 o 
   2 -13   4      141.92      134.04      6.44 o 
   3 -13   4      268.50      302.30      8.20 o 
   4 -13   4        0.67        3.07      2.29 o 
   5 -13   4        3.84        3.75      2.39 o 
   6 -13   4       11.06       13.89      4.15 o 
   7 -13   4       50.45       47.80      5.65 o 
  -4 -12   4        1.26       -2.36      2.36 o 
  -3 -12   4       15.04       16.79      2.85 o 
  -2 -12   4       48.10       56.46      3.66 o 
  -1 -12   4       20.82       19.32      2.73 o 
   0 -12   4      872.06      778.28     15.96 o 
   1 -12   4       85.09       86.10      4.05 o 
   2 -12   4       30.23       28.65      2.79 o 
   3 -12   4       32.69       27.82      5.51 o 
   4 -12   4      306.40      284.79      7.59 o 
   5 -12   4      126.16      127.49      4.87 o 
   6 -12   4      280.31      301.47     11.67 o 
   7 -12   4      176.30      186.17      9.19 o 
   8 -12   4        3.89       -0.43      3.63 o 
  -5 -11   4       38.87       34.48      3.44 o 
  -4 -11   4       32.10       23.75      3.09 o 
  -3 -11   4      148.86      161.23      9.85 o 
  -2 -11   4      371.15      374.10      9.15 o 
  -1 -11   4      354.65      312.77      7.94 o 
   0 -11   4       35.14       38.61      3.30 o 
   1 -11   4       39.31       35.49      2.66 o 
   2 -11   4      109.91       99.94      4.03 o 
   3 -11   4      261.23      250.26     15.79 o 
   4 -11   4      583.21      556.96     12.46 o 
   5 -11   4      246.29      238.54      6.79 o 
   6 -11   4       15.93       17.48      3.78 o 
   7 -11   4       12.75       13.67      3.72 o 
   8 -11   4        6.58        2.37      3.47 o 
  -6 -10   4       67.47       69.22      4.21 o 
  -5 -10   4       51.48       85.20      4.31 o 
  -4 -10   4       28.65       23.54      2.83 o 
  -3 -10   4       17.37       21.70      2.58 o 
  -2 -10   4       44.89       50.77      3.84 o 
  -1 -10   4        3.49       -1.50      1.50 o 
   0 -10   4      583.82      532.37     11.24 o 
   1 -10   4        0.37        2.65      1.42 o 
   2 -10   4       10.87       12.05      1.88 o 
   3 -10   4      913.08      910.30     17.56 o 
   4 -10   4      775.42      780.12     24.52 o 
   5 -10   4       17.97       20.02      2.93 o 
   6 -10   4       96.02       90.44      5.74 o 
   7 -10   4       59.77       65.16      5.38 o 
   8 -10   4       39.05       49.34      3.70 o 
   9 -10   4        0.02       -0.65      2.62 o 
  -7  -9   4      208.43      259.59     10.94 o 
  -6  -9   4        0.02       -0.32      2.31 o 
  -5  -9   4       34.29       26.24      2.82 o 
  -4  -9   4      253.02      257.12     11.41 o 
  -3  -9   4      414.12      364.31      8.53 o 
  -2  -9   4      302.03      253.95      7.76 o 
  -1  -9   4      255.54      217.99     10.49 o 
   0  -9   4       11.34       12.41      1.68 o 
   1  -9   4        1.76        0.59      1.55 o 
   2  -9   4       67.70       70.05      4.38 o 
   3  -9   4      270.29      278.08     21.06 o 
   4  -9   4       95.87      126.82      3.32 o 
   5  -9   4      227.39      223.60      5.90 o 
   6  -9   4      124.71      125.55      4.51 o 
   7  -9   4       93.11       79.58      3.83 o 
   8  -9   4      203.37      189.08      6.18 o 
   9  -9   4       36.66       44.90      3.81 o 
  -8  -8   4        0.06        0.31      3.16 o 
  -7  -8   4       41.25       38.46      4.67 o 
  -6  -8   4       97.69      102.73      4.33 o 
  -5  -8   4        1.14        4.87      1.92 o 
  -4  -8   4      630.95      610.47     12.47 o 
  -3  -8   4       20.48       36.45      2.51 o 
  -2  -8   4      651.08      641.80     14.25 o 
  -1  -8   4      478.97      484.33      9.97 o 
   0  -8   4       16.09        8.39      1.43 o 
   1  -8   4      652.85      585.45     22.89 o 
   2  -8   4       60.83       52.69      1.95 o 
   3  -8   4      174.21      166.61      7.54 o 
   4  -8   4      116.53      131.06      3.23 o 
   5  -8   4        0.32       -0.77      1.12 o 
   6  -8   4      438.61      485.35     10.60 o 
   7  -8   4       63.15       60.38      4.68 o 
   8  -8   4       51.13       58.99      3.69 o 
   9  -8   4       29.78       38.57      3.56 o 
  -9  -7   4      107.90       84.48      5.90 o 
  -8  -7   4        0.25        4.15      3.16 o 
  -7  -7   4        8.50        1.90      2.70 o 
  -6  -7   4      204.29      189.74      7.40 o 
  -5  -7   4       81.56       83.14      3.46 o 
  -4  -7   4       63.66       68.36      3.08 o 
  -3  -7   4      350.21      372.12      9.31 o 
  -2  -7   4      981.42     1150.00     20.69 o 
  -1  -7   4      529.95      579.93      9.07 o 
   0  -7   4      134.88      135.90      2.96 o 
   1  -7   4        0.60        1.24      0.84 o 
   2  -7   4       20.45        9.07      1.16 o 
   3  -7   4       19.81       21.63      1.50 o 
   4  -7   4      570.67      529.10      8.57 o 
   5  -7   4        4.76        7.16      1.30 o 
   6  -7   4      192.08      181.17      5.29 o 
   7  -7   4       25.69       29.27      2.72 o 
   8  -7   4        0.53        2.47      2.03 o 
   9  -7   4       11.23       17.95      2.88 o 
  10  -7   4        1.82        9.96      2.98 o 
  -9  -6   4        1.61       -0.28      2.55 o 
  -8  -6   4       12.78       10.29      3.41 o 
  -7  -6   4      268.15      247.27      9.52 o 
  -6  -6   4      235.24      233.10      4.84 o 
  -5  -6   4      205.23      195.73      4.17 o 
  -4  -6   4        9.49        3.40      1.00 o 
  -3  -6   4     2517.92     2437.20     41.55 o 
  -2  -6   4      636.68      689.85     11.42 o 
  -1  -6   4       18.68       25.60      1.66 o 
   0  -6   4      272.75      301.21      5.12 o 
   1  -6   4       19.39       19.10      1.21 o 
   2  -6   4      132.20      156.72      3.23 o 
   3  -6   4       31.84       35.94      1.68 o 
   4  -6   4      391.53      431.85      7.15 o 
   5  -6   4      638.43      597.11     12.00 o 
   6  -6   4       98.44      109.46      5.51 o 
   7  -6   4      181.16      192.66      5.74 o 
   8  -6   4       19.10       15.60      2.51 o 
   9  -6   4        1.68        3.30      2.36 o 
  10  -6   4       63.66       66.39      4.41 o 
 -10  -5   4       48.06       69.58      5.84 o 
  -9  -5   4        5.02        8.42      2.98 o 
  -8  -5   4        1.01        1.83      1.78 o 
  -7  -5   4     1057.32      965.53     18.50 o 
  -6  -5   4        7.44        2.17      1.12 o 
  -5  -5   4      552.75      563.35      9.68 o 
  -4  -5   4        5.42        2.73      0.90 o 
  -3  -5   4      273.82      339.14      5.66 o 
  -2  -5   4     1274.77     1996.33     27.93 o 
  -1  -5   4     1917.15     1973.00     27.56 o 
   0  -5   4      727.69      793.07     11.67 o 
   1  -5   4     1014.84     1028.48     14.87 o 
   2  -5   4     1839.28     2009.87     28.14 o 
   3  -5   4     1361.38     1655.31     23.47 o 
   4  -5   4      103.97       94.43      2.43 o 
   5  -5   4      510.84      488.97     14.12 o 
   6  -5   4       26.67       38.96      2.56 o 
   7  -5   4       49.30       63.07      3.23 o 
   8  -5   4       37.40       32.01      2.93 o 
   9  -5   4       69.76       72.66      7.07 o 
  10  -5   4      193.45      208.81     10.78 o 
 -10  -4   4        0.05       -0.03      2.50 o 
  -9  -4   4        0.59        2.42      1.99 o 
  -8  -4   4     1687.47     1729.42     31.55 o 
  -7  -4   4      304.27      306.87     10.38 o 
  -6  -4   4        4.67        1.96      1.01 o 
  -5  -4   4      545.95      537.21      8.53 o 
  -4  -4   4       22.11       27.99      1.37 o 
  -3  -4   4      497.77      374.09      6.02 o 
  -2  -4   4        7.16       11.15      0.90 o 
  -1  -4   4     2823.38     3372.64     46.28 o 
   0  -4   4      438.19      478.89      7.30 o 
   1  -4   4      996.61      974.06     14.02 o 
   2  -4   4     2163.46     2183.85     30.38 o 
   3  -4   4     1539.32     1500.62     21.30 o 
   4  -4   4       11.43       12.77      1.10 o 
   5  -4   4      403.11      421.62      9.97 o 
   6  -4   4       85.98      103.63      3.78 o 
   7  -4   4       26.60       19.97      2.89 o 
   8  -4   4       15.17        9.34      2.86 o 
   9  -4   4       17.05       12.12      2.86 o 
  10  -4   4      116.14      124.77      5.47 o 
 -11  -3   4        0.77       -0.86      2.63 o 
 -10  -3   4        7.68       20.87      2.91 o 
  -9  -3   4       99.25       96.70      4.24 o 
  -8  -3   4      505.57      476.13     10.46 o 
  -7  -3   4      808.44      860.75     16.56 o 
  -6  -3   4     2154.14     2184.76     37.81 o 
  -5  -3   4      163.36      159.11      3.26 o 
  -4  -3   4       20.70       31.94      1.33 o 
  -3  -3   4       70.02       81.27      2.37 o 
  -2  -3   4      210.54      164.55      2.97 o 
  -1  -3   4      110.24      167.13      2.95 o 
   0  -3   4       61.45       51.52      1.43 o 
   1  -3   4      672.25      780.95     11.30 o 
   2  -3   4       15.22       28.75      1.21 o 
   3  -3   4      121.59       93.69      2.21 o 
   4  -3   4      436.47      547.16      8.49 o 
   5  -3   4      612.34      587.22     51.12 o 
   6  -3   4      171.95      194.18      5.37 o 
   7  -3   4        0.03       -0.96      2.06 o 
   8  -3   4       42.24       49.59      3.25 o 
   9  -3   4        2.68        6.72      2.26 o 
  10  -3   4       16.13       16.07      2.82 o 
 -11  -2   4      523.51      630.74     14.29 o 
 -10  -2   4        6.25        3.80      2.20 o 
  -9  -2   4      113.53       96.12      4.08 o 
  -8  -2   4      280.60      257.33      6.61 o 
  -7  -2   4      148.10      128.80      5.81 o 
  -6  -2   4        1.82        2.82      0.89 o 
  -5  -2   4      179.52      184.84      3.61 o 
  -4  -2   4      729.68      784.92     11.48 o 
  -3  -2   4     3390.12     3952.14     54.01 o 
  -2  -2   4      448.67      512.87      7.58 o 
  -1  -2   4     5174.84     5013.42     69.66 o 
   0  -2   4     7163.23     7533.00    102.10 o 
   1  -2   4      440.67      453.75      6.84 o 
   2  -2   4      265.82      159.83      3.31 o 
   3  -2   4        8.55       11.93      0.94 o 
   4  -2   4      201.26      265.74      4.73 o 
   5  -2   4      825.32      781.15     69.89 o 
   6  -2   4      125.74      118.59      3.95 o 
   7  -2   4      511.63      478.49     10.57 o 
   8  -2   4      128.38      153.78      5.27 o 
   9  -2   4      481.79      514.10     20.51 o 
  10  -2   4       97.60      108.14      5.12 o 
 -11  -1   4       14.81        6.79      3.15 o 
 -10  -1   4      490.20      454.60     10.67 o 
  -9  -1   4      247.29      241.29      6.56 o 
  -8  -1   4      225.71      195.25      5.44 o 
  -7  -1   4      777.09      811.84     24.78 o 
  -6  -1   4      623.68      673.59     10.22 o 
  -5  -1   4      137.17      137.22      2.77 o 
  -4  -1   4     1526.55     1389.18     19.55 o 
  -3  -1   4     1125.27     1208.01     16.97 o 
  -2  -1   4      394.22      455.82      6.73 o 
  -1  -1   4        1.73        9.57      0.93 o 
   0  -1   4     1793.72     1936.64     26.68 o 
   1  -1   4     2825.40     3114.23     42.63 o 
   2  -1   4      277.59      315.81      5.10 o 
   3  -1   4      390.67      448.12      7.04 o 
   4  -1   4     1320.85     1275.52     18.35 o 
   5  -1   4      427.33      435.93      9.22 o 
   6  -1   4       14.44       12.86      2.04 o 
   7  -1   4     1125.10     1130.68     21.57 o 
   8  -1   4       11.60        6.56      4.84 o 
   9  -1   4      110.34      105.09      4.76 o 
 -11   0   4       41.16       49.49      3.64 o 
 -10   0   4       61.42       55.23      3.46 o 
  -9   0   4        0.11        2.81      1.60 o 
  -8   0   4      444.32      436.98      9.53 o 
  -7   0   4      150.35      151.04      4.28 o 
  -6   0   4      150.70      170.77      3.32 o 
  -5   0   4      266.02      272.53      4.58 o 
  -4   0   4      391.49      304.65      4.88 o 
  -3   0   4      311.78      332.81      5.13 o 
  -2   0   4    11153.07    12802.41    174.16 o 
  -1   0   4       18.50        2.84      0.72 o 
   0   0   4     1222.70     1233.35     17.38 o 
   1   0   4      257.37      405.24      6.21 o 
   2   0   4      317.40      240.93      4.11 o 
   3   0   4        0.06        3.77      0.81 o 
   4   0   4      198.81      230.93      4.27 o 
   5   0   4      384.80      395.78     12.56 o 
   6   0   4        0.01        1.22      1.52 o 
   7   0   4       76.56       56.18      3.18 o 
   8   0   4       63.90       61.87      3.62 o 
   9   0   4       54.33       35.39      3.44 o 
 -12   1   4        7.74       11.94      2.97 o 
 -11   1   4       57.85       68.19      6.85 o 
 -10   1   4      159.91      143.30      5.10 o 
  -9   1   4      840.44      700.58     14.28 o 
  -8   1   4       29.82       41.75      6.19 o 
  -7   1   4        0.04        0.64      1.04 o 
  -6   1   4        1.82        8.65      0.91 o 
  -5   1   4      385.72      431.57      6.74 o 
  -4   1   4       18.27       36.14      1.21 o 
  -3   1   4     2050.61     1881.42     26.02 o 
  -2   1   4      742.09      940.93     14.39 o 
  -1   1   4     1368.81     1104.07     15.48 o 
   0   1   4      604.10      676.37      9.80 o 
   1   1   4      209.73      263.60      4.37 o 
   2   1   4       36.28      108.58      2.39 o 
   3   1   4       52.50       45.39      1.62 o 
   4   1   4      188.91      165.14      3.43 o 
   5   1   4      513.09      443.24     12.15 o 
   6   1   4      302.34      320.77     16.42 o 
   7   1   4      138.67      133.78      4.72 o 
   8   1   4        2.51        1.39      2.07 o 
   9   1   4        0.63        0.59      3.29 o 
 -12   2   4      257.55      253.05     11.27 o 
 -11   2   4       74.47       75.51      7.79 o 
 -10   2   4        0.31       -0.83      2.69 o 
  -9   2   4      366.94      309.37      8.34 o 
  -8   2   4       42.53       44.68      2.67 o 
  -7   2   4       14.56       14.92      2.87 o 
  -6   2   4     1617.46     1537.21     21.81 o 
  -5   2   4      674.93      693.00     10.28 o 
  -4   2   4       91.87      155.66      3.43 o 
  -3   2   4     1222.18     1242.31     17.48 o 
  -2   2   4     7580.11     8191.74    111.06 o 
  -1   2   4       48.03       43.39      1.28 o 
   0   2   4        0.81       17.09      1.37 o 
   1   2   4        0.01        1.36      0.79 o 
   2   2   4      134.48      132.97      4.63 o 
   3   2   4       18.39       26.69      3.21 o 
   4   2   4      594.21      559.49      8.92 o 
   5   2   4      111.56       87.93      3.36 o 
   6   2   4        6.32        5.14      1.66 o 
   7   2   4        0.73        4.06      1.90 o 
   8   2   4      151.99      148.30      5.55 o 
   9   2   4       36.40       65.09      6.08 o 
 -12   3   4        1.41        2.03      2.51 o 
 -11   3   4       33.95       39.77      3.36 o 
 -10   3   4        0.24        0.91      1.97 o 
  -9   3   4      112.81       85.99      3.65 o 
  -8   3   4      344.66      262.32      6.50 o 
  -7   3   4       21.97       27.43      2.00 o 
  -6   3   4      127.56      192.55      3.67 o 
  -5   3   4      390.69      311.82      5.18 o 
  -4   3   4      549.57      371.44      5.91 o 
  -3   3   4      316.50      181.56      3.26 o 
  -2   3   4       64.08       61.92      1.62 o 
  -1   3   4        2.65        3.11      0.67 o 
   0   3   4      213.66      182.30      3.36 o 
   1   3   4       76.47       55.75      2.63 o 
   2   3   4      573.81      657.43     10.05 o 
   3   3   4      114.14      122.47      2.92 o 
   4   3   4      118.48       84.87      4.21 o 
   5   3   4      278.46      296.93      7.21 o 
   6   3   4      529.59      548.66     11.76 o 
   7   3   4       17.32       14.95      2.38 o 
   8   3   4        3.97       10.96      2.54 o 
 -12   4   4       10.12       11.98      2.94 o 
 -11   4   4        7.14        4.57      2.33 o 
 -10   4   4        8.92        8.99      2.28 o 
  -9   4   4       26.72       27.50      2.56 o 
  -8   4   4      316.47      288.15      6.97 o 
  -7   4   4     1115.35     1141.18     21.03 o 
  -6   4   4     1139.39     1177.97     17.09 o 
  -5   4   4       52.75       76.15      2.08 o 
  -4   4   4       98.22      160.05      3.74 o 
  -3   4   4     3786.41     4249.44     58.18 o 
  -2   4   4     1673.46     2172.49     30.23 o 
  -1   4   4     1211.23     1325.80     18.84 o 
   0   4   4     1606.93     1683.20     23.74 o 
   1   4   4       21.60       26.18      2.04 o 
   2   4   4        0.40        0.67      0.84 o 
   3   4   4       24.21       38.60      1.89 o 
   4   4   4      573.44      571.97     10.20 o 
   5   4   4        2.55        3.02      1.78 o 
   6   4   4        1.01        1.36      1.55 o 
   7   4   4        1.06        0.21      2.02 o 
   8   4   4        0.26        2.43      3.07 o 
 -12   5   4       12.11       11.72      3.06 o 
 -11   5   4        0.32        1.00      2.28 o 
 -10   5   4       57.49       48.87      3.40 o 
  -9   5   4      402.35      350.65      8.45 o 
  -8   5   4       49.20       55.70      2.99 o 
  -7   5   4      652.83      590.88     11.88 o 
  -6   5   4      260.77      270.32      4.91 o 
  -5   5   4     1128.12     1301.04     18.74 o 
  -4   5   4     1090.27     1185.75     17.11 o 
  -3   5   4      454.39      491.49      7.70 o 
  -2   5   4      312.58      347.80      5.74 o 
  -1   5   4      781.41      922.91     13.54 o 
   0   5   4       12.23       32.66      3.61 o 
   1   5   4      439.51      473.71      7.67 o 
   2   5   4     2302.11     2055.19     92.56 o 
   3   5   4        7.40       15.40      1.53 o 
   4   5   4      343.14      371.38      7.82 o 
   5   5   4      308.41      263.16      9.89 o 
   7   5   4      171.91      177.14      8.45 o 
 -12   6   4       71.97       76.60      7.54 o 
 -11   6   4       41.85       48.70      3.81 o 
 -10   6   4      157.20      164.04      5.64 o 
  -9   6   4        0.28       -1.66      1.80 o 
  -8   6   4     1379.83     1399.92     25.80 o 
  -7   6   4      668.57      670.22     13.34 o 
  -6   6   4      131.47      154.69      3.96 o 
  -5   6   4       27.08       31.20      2.94 o 
  -4   6   4       10.74       25.07      1.94 o 
  -3   6   4        5.29        2.48      1.37 o 
  -2   6   4      136.09      113.33      2.63 o 
  -1   6   4     3017.60     2950.70     41.04 o 
   0   6   4      251.69      246.05      6.67 o 
   1   6   4       14.96        9.43      1.63 o 
   2   6   4       47.19       55.56      2.91 o 
   3   6   4      135.59      167.14      5.03 o 
   4   6   4        0.59        1.27      1.76 o 
   5   6   4       51.71       51.46      4.88 o 
   6   6   4      109.64      106.05      6.82 o 
   7   6   4       38.04       52.47      4.88 o 
 -11   7   4      133.79      149.92      9.54 o 
 -10   7   4       24.43       16.33      2.76 o 
  -9   7   4      134.10      118.36      4.58 o 
  -8   7   4        3.36        0.26      1.74 o 
  -7   7   4     1562.19     1567.44     22.79 o 
  -6   7   4      887.55      950.61     14.37 o 
  -5   7   4      268.84      273.64      5.10 o 
  -4   7   4      442.06      362.82     20.11 o 
  -3   7   4      322.67      350.20      6.03 o 
  -2   7   4      895.26      816.07     15.26 o 
  -1   7   4      542.24      504.04     18.60 o 
   0   7   4      602.96      577.48     14.35 o 
   1   7   4      257.68      248.99      6.96 o 
   2   7   4        2.82        0.19      1.60 o 
   3   7   4       48.19       52.12      3.22 o 
   4   7   4        2.49        9.15      2.43 o 
   5   7   4      414.02      395.23     13.70 o 
   6   7   4       32.70       44.27      5.44 o 
 -11   8   4      679.05      721.58     15.75 o 
 -10   8   4       13.31       11.61      2.75 o 
  -9   8   4      133.84      146.62      5.18 o 
  -8   8   4      137.56      146.11      4.91 o 
  -7   8   4      162.57      176.09      4.53 o 
  -6   8   4      358.84      423.06      7.39 o 
  -5   8   4      214.78      240.32      6.03 o 
  -4   8   4       10.55       13.64      1.75 o 
  -3   8   4       41.60       62.70      2.90 o 
  -2   8   4      108.50       85.68      3.33 o 
  -1   8   4      690.58      679.96     13.40 o 
   0   8   4      296.25      291.85      7.14 o 
   1   8   4      998.62     1079.78     20.25 o 
   2   8   4      389.50      447.99     18.09 o 
   3   8   4      144.38      141.72      5.05 o 
   4   8   4       47.60       54.11      4.53 o 
   5   8   4      223.07      238.86     10.48 o 
 -11   9   4      105.55      123.70      5.58 o 
 -10   9   4      123.89      125.36      5.62 o 
  -9   9   4       10.41       10.65      2.67 o 
  -8   9   4      417.75      389.23     13.27 o 
  -7   9   4      260.76      275.67      9.12 o 
  -6   9   4      145.09      153.36      4.85 o 
  -5   9   4       42.01       40.46      3.09 o 
  -4   9   4      114.19       98.68      3.78 o 
  -3   9   4      485.86      493.77     10.46 o 
  -2   9   4      262.22      219.02      5.91 o 
  -1   9   4      108.76      102.77      3.95 o 
   0   9   4      250.58      270.30      7.04 o 
   1   9   4      204.44      208.44      6.44 o 
   2   9   4       23.10       15.65      2.66 o 
   3   9   4      120.10      125.41      5.05 o 
   4   9   4        1.98        3.56      2.79 o 
 -10  10   4      152.15      187.55      9.74 o 
  -9  10   4      191.11      236.61     10.32 o 
  -8  10   4      251.02      273.20     10.88 o 
  -7  10   4      187.85      175.74      5.96 o 
  -6  10   4      753.51      716.64     14.48 o 
  -5  10   4      863.00      804.76     15.91 o 
  -4  10   4        9.18        7.58      1.92 o 
  -3  10   4       16.12       12.25      2.08 o 
  -2  10   4      193.77      192.82      5.73 o 
  -1  10   4        7.96       10.55      2.14 o 
   0  10   4       10.28        9.35      2.36 o 
   1  10   4        4.01        0.29      2.09 o 
   2  10   4       92.53       99.91      4.71 o 
   3  10   4      102.84      132.96      5.56 o 
 -10  11   4       29.11       26.94      5.41 o 
  -9  11   4       92.69       84.76      6.88 o 
  -8  11   4        3.80       14.59      4.12 o 
  -7  11   4       71.72       79.47      4.19 o 
  -6  11   4       42.06       30.10      2.96 o 
  -5  11   4       21.28       29.09      2.90 o 
  -4  11   4        7.01       23.92      4.15 o 
  -3  11   4        7.92        9.77      2.26 o 
  -2  11   4      443.63      480.00     10.93 o 
  -1  11   4       14.55       13.07      2.93 o 
   0  11   4       83.44       82.50      4.41 o 
   1  11   4        7.09        4.52      4.67 o 
   2  11   4       60.06      101.98      5.13 o 
  -9  12   4        8.55        8.82      4.79 o 
  -8  12   4      102.80      107.03      7.86 o 
  -7  12   4       16.46       19.02      2.96 o 
  -6  12   4      358.42      393.03     28.16 o 
  -5  12   4       38.74       34.46      3.34 o 
  -4  12   4       57.79       54.56      3.75 o 
  -3  12   4       43.18       30.70      3.06 o 
  -2  12   4       91.70       78.89      4.13 o 
  -1  12   4        1.53       -0.77      2.27 o 
   0  12   4       57.75       82.21      4.53 o 
   1  12   4        5.37       12.76      3.13 o 
  -7  13   4        0.08       -0.43      2.83 o 
  -6  13   4      237.07      265.93      7.92 o 
  -5  13   4        0.31        1.50      2.48 o 
  -4  13   4       98.03       73.89      4.36 o 
  -3  13   4       31.48       41.80      6.30 o 
  -2  13   4       24.00       22.05      3.27 o 
  -1  13   4       31.24       22.60      3.41 o 
  -1 -14   5      106.01      105.98      9.08 o 
   0 -14   5       99.47      100.51      5.71 o 
   1 -14   5      162.79      144.65      8.13 o 
   2 -14   5       26.66       29.78      5.47 o 
   3 -14   5       15.04       13.41      2.92 o 
   4 -14   5       26.21       30.21      5.35 o 
   5 -14   5       39.05       49.68      5.87 o 
  -3 -13   5      133.92      163.04      6.35 o 
  -2 -13   5      138.96      159.51      6.05 o 
  -1 -13   5       26.26       28.74      3.33 o 
   0 -13   5       42.48       52.12      7.40 o 
   1 -13   5       91.83       82.35      8.09 o 
   2 -13   5      627.76      579.21     12.85 o 
   3 -13   5      118.29      132.93      5.28 o 
   4 -13   5        8.06       15.29      2.81 o 
   5 -13   5      201.74      197.51      9.37 o 
   6 -13   5       47.64       61.32      6.42 o 
  -4 -12   5       70.29       69.33      4.46 o 
  -3 -12   5      108.56      148.14      5.74 o 
  -2 -12   5       36.28       33.50      3.33 o 
  -1 -12   5       53.22       45.09      3.45 o 
   0 -12   5       29.50       27.51      2.80 o 
   1 -12   5       91.37       70.21      3.79 o 
   2 -12   5       97.07      130.23      4.77 o 
   3 -12   5       94.09       87.79      4.22 o 
   4 -12   5        8.95        6.50      2.35 o 
   5 -12   5       58.86       71.89      5.74 o 
   6 -12   5       24.74       25.71      4.58 o 
   7 -12   5        3.29       10.11      4.45 o 
  -6 -11   5       27.25       37.34      7.80 o 
  -5 -11   5      531.49      582.46     13.12 o 
  -4 -11   5      221.07      193.94      9.29 o 
  -3 -11   5        7.65        7.65      2.36 o 
  -2 -11   5      299.96      284.59      7.70 o 
  -1 -11   5        3.85        9.19      2.18 o 
   0 -11   5       42.08       38.43      2.83 o 
   1 -11   5       15.17       22.52      2.42 o 
   2 -11   5        1.77        0.60      1.77 o 
   3 -11   5     1007.34     1025.35     19.57 o 
   4 -11   5      257.11      249.19      6.77 o 
   5 -11   5       17.60       13.49      3.44 o 
   6 -11   5      256.42      266.23     10.69 o 
   7 -11   5       10.58        2.76      3.56 o 
   8 -11   5       27.46       38.95      5.47 o 
  -7 -10   5        0.28       -0.40      3.66 o 
  -6 -10   5       37.62       28.36      5.27 o 
  -5 -10   5        6.54        3.88      2.33 o 
  -4 -10   5      209.15      213.05      6.37 o 
  -3 -10   5        0.14        3.06      1.90 o 
  -2 -10   5      326.63      274.53     11.21 o 
  -1 -10   5       92.41       89.76      3.80 o 
   0 -10   5       25.61       29.92      6.88 o 
   1 -10   5     1066.25     1024.82     19.26 o 
   2 -10   5       20.68       17.05      2.12 o 
   3 -10   5       28.75       30.43      2.51 o 
   4 -10   5       40.00       25.57      4.41 o 
   5 -10   5        8.40        9.46      3.23 o 
   6 -10   5      262.14      260.18     10.14 o 
   7 -10   5       30.44       40.42      3.47 o 
   8 -10   5        6.31        2.72      2.55 o 
  -7  -9   5       32.74       25.65      4.45 o 
  -6  -9   5      604.34      634.95     13.56 o 
  -5  -9   5        3.90        4.25      2.81 o 
  -4  -9   5        1.21        2.15      1.78 o 
  -3  -9   5      101.77       95.09      3.89 o 
  -2  -9   5       35.48       46.45      2.78 o 
  -1  -9   5      201.34      207.39      5.67 o 
   0  -9   5      397.93      403.78      8.83 o 
   1  -9   5      219.23      222.02      5.74 o 
   2  -9   5      220.57      174.71      4.93 o 
   3  -9   5       16.75       14.38      1.90 o 
   4  -9   5      642.28      611.34     10.03 o 
   5  -9   5      143.43      128.32      4.40 o 
   6  -9   5       15.02       16.11      2.42 o 
   7  -9   5        0.97        2.52      2.32 o 
   8  -9   5        3.99        7.45      2.71 o 
   9  -9   5       16.61       13.26      3.24 o 
  -8  -8   5       40.69       29.77      4.79 o 
  -7  -8   5       58.93       43.10      4.85 o 
  -6  -8   5       99.22      109.04      4.45 o 
  -5  -8   5      537.32      556.79     14.22 o 
  -4  -8   5      237.62      267.05      6.75 o 
  -3  -8   5       74.89       98.50      3.68 o 
  -2  -8   5       24.48       11.53      1.69 o 
  -1  -8   5       11.22       13.89      2.52 o 
   0  -8   5       76.83       63.84      2.75 o 
   1  -8   5        1.37        1.76      1.01 o 
   2  -8   5     1420.11     1333.44     19.51 o 
   3  -8   5      171.28      144.69      3.82 o 
   4  -8   5       78.90       98.20      4.49 o 
   5  -8   5       98.02       99.53      3.82 o 
   6  -8   5       48.79       49.04      3.14 o 
   7  -8   5       12.54       10.56      2.43 o 
   8  -8   5      121.66      101.99      4.68 o 
   9  -8   5       14.76       20.81      3.32 o 
  -9  -7   5        7.91        2.89      2.83 o 
  -8  -7   5       24.33       24.21      4.27 o 
  -7  -7   5      294.76      278.76     10.41 o 
  -6  -7   5        0.99        3.64      1.83 o 
  -5  -7   5       62.24       75.25      3.31 o 
  -4  -7   5      610.85      580.88     16.82 o 
  -3  -7   5       30.89       29.20      2.19 o 
  -2  -7   5      128.49       98.08      2.58 o 
  -1  -7   5      185.97      200.94      3.96 o 
   0  -7   5     1148.08     1105.42     31.68 o 
   1  -7   5       82.43       82.14      2.93 o 
   2  -7   5     1442.79     1575.13     22.62 o 
   3  -7   5      132.08       92.56      2.57 o 
   4  -7   5        0.12        1.22      1.08 o 
   5  -7   5      282.75      247.37      6.35 o 
   6  -7   5      200.46      188.14      9.48 o 
   7  -7   5       69.05       68.80      5.31 o 
   8  -7   5      171.48      176.91      6.03 o 
   9  -7   5       12.51        6.05      2.76 o 
  -9  -6   5      340.77      342.48     12.47 o 
  -8  -6   5        0.74        6.79      3.23 o 
  -7  -6   5        6.35        3.99      2.61 o 
  -6  -6   5       65.21       51.46      2.31 o 
  -5  -6   5       86.22      112.61      3.02 o 
  -4  -6   5      132.77      129.00     10.20 o 
  -3  -6   5      171.10      102.55      2.56 o 
  -2  -6   5      392.55      380.49      6.32 o 
  -1  -6   5        9.77       14.18      1.12 o 
   0  -6   5        5.64        0.98      0.80 o 
   1  -6   5      939.91      982.51     14.47 o 
   2  -6   5       73.91       84.52      2.33 o 
   3  -6   5      315.88      317.61      5.61 o 
   4  -6   5      225.12      150.52      6.14 o 
   5  -6   5      732.04      789.14     21.18 o 
   6  -6   5       50.24       54.42      3.12 o 
   7  -6   5        4.98        4.71      2.01 o 
   8  -6   5      245.63      272.43      7.85 o 
   9  -6   5        4.62        5.36      2.69 o 
 -10  -5   5       29.39       38.28      4.92 o 
  -9  -5   5        6.77        3.40      2.05 o 
  -8  -5   5      105.55      108.91      4.20 o 
  -7  -5   5     1019.37      988.88     18.84 o 
  -6  -5   5        0.15       -0.28      1.06 o 
  -5  -5   5      431.08      368.39      6.41 o 
  -4  -5   5        9.12       12.84      1.16 o 
  -3  -5   5      491.90      498.83      7.89 o 
  -2  -5   5      510.71      441.17      7.02 o 
  -1  -5   5      638.87      490.88      7.67 o 
   0  -5   5     1155.75     1098.54     15.87 o 
   1  -5   5      169.91      172.89      3.43 o 
   2  -5   5       35.94       15.86      1.18 o 
   3  -5   5     2283.24     2340.67     32.79 o 
   4  -5   5      523.04      541.37      9.11 o 
   5  -5   5       87.47       85.15      3.30 o 
   6  -5   5      886.65      857.03     16.82 o 
   7  -5   5       10.50        7.44      2.11 o 
   8  -5   5      409.75      380.73     12.81 o 
   9  -5   5       52.88       36.86      4.04 o 
 -10  -4   5       86.02       80.03      4.70 o 
  -9  -4   5      113.60      112.32      8.05 o 
  -8  -4   5      633.75      634.26     13.22 o 
  -7  -4   5        0.19        1.60      2.24 o 
  -6  -4   5      553.19      455.14     19.51 o 
  -5  -4   5       38.02       49.84      1.84 o 
  -4  -4   5      198.06      194.76      3.75 o 
  -3  -4   5     2633.95     2803.90     38.85 o 
  -2  -4   5     1187.05     1090.47     15.65 o 
  -1  -4   5        9.21        9.32      0.89 o 
   0  -4   5      584.50      549.47      8.91 o 
   1  -4   5      113.01      135.04      2.78 o 
   2  -4   5     2821.77     2770.91     38.42 o 
   3  -4   5      282.15      248.33      4.52 o 
   4  -4   5      494.35      544.17      8.64 o 
   5  -4   5       18.41       23.90      3.41 o 
   6  -4   5      245.21      242.43      7.71 o 
   7  -4   5      561.16      635.31     13.45 o 
   8  -4   5       14.97       20.44      3.09 o 
   9  -4   5       92.75       73.49      4.38 o 
 -11  -3   5       77.95      102.85      5.03 o 
 -10  -3   5       29.30       27.63      3.10 o 
  -9  -3   5        4.69        2.14      2.01 o 
  -8  -3   5       21.31       26.73      2.47 o 
  -7  -3   5      671.99      674.24     13.41 o 
  -6  -3   5        0.96        5.45      1.29 o 
  -5  -3   5     1602.14     1627.73     28.59 o 
  -4  -3   5       32.23       23.59      2.45 o 
  -3  -3   5        7.76       14.40      1.14 o 
  -2  -3   5     3384.56     2897.30     39.88 o 
  -1  -3   5      248.83      232.91      3.93 o 
   0  -3   5        9.49        5.06      0.71 o 
   1  -3   5       67.68       49.29      1.52 o 
   2  -3   5      934.30     1197.84     17.18 o 
   3  -3   5      100.04      130.55      4.21 o 
   4  -3   5        4.29        0.24      0.85 o 
   5  -3   5     1876.11     1920.92     34.17 o 
   6  -3   5      209.47      201.56      5.66 o 
   7  -3   5        0.05        2.34      1.83 o 
   8  -3   5       94.78      122.43      4.83 o 
   9  -3   5      240.28      263.32      7.86 o 
 -11  -2   5        8.71        2.96      2.74 o 
 -10  -2   5      133.10      134.35      6.51 o 
  -9  -2   5      278.41      269.49      7.14 o 
  -8  -2   5      123.80      117.94      4.10 o 
  -7  -2   5      417.44      438.15     14.59 o 
  -6  -2   5       90.51       77.66      2.19 o 
  -5  -2   5      193.23      180.98      3.50 o 
  -4  -2   5      947.41      925.39     13.42 o 
  -3  -2   5      977.16     1209.04     17.12 o 
  -2  -2   5     2895.36     2993.73     41.08 o 
  -1  -2   5     3128.02     2937.41     40.28 o 
   0  -2   5      269.59      298.72      4.76 o 
   1  -2   5      174.80      121.61      2.45 o 
   2  -2   5      237.15      250.99      4.34 o 
   3  -2   5     2460.71     2712.28     37.71 o 
   4  -2   5       87.99       70.62      2.07 o 
   5  -2   5        5.90        6.87      2.15 o 
   6  -2   5        7.93        6.25      2.70 o 
   7  -2   5      243.38      215.90      6.23 o 
   8  -2   5       17.51       18.68      4.64 o 
   9  -2   5       25.05       30.86      4.01 o 
 -11  -1   5       10.66       10.96      4.30 o 
 -10  -1   5       37.15       20.20      2.76 o 
  -9  -1   5      150.25      172.78      5.34 o 
  -8  -1   5      284.99      283.31      7.42 o 
  -7  -1   5        4.50        8.75      2.86 o 
  -6  -1   5        2.28        2.20      0.87 o 
  -5  -1   5     4193.72     4259.22     58.36 o 
  -4  -1   5       16.54       45.57      2.23 o 
  -3  -1   5       11.54        1.88      0.57 o 
  -2  -1   5     2809.38     3079.28     42.20 o 
  -1  -1   5     1938.10     1610.03     27.79 o 
   0  -1   5     1625.08     1633.89     22.74 o 
   1  -1   5     1413.31     1591.48     22.31 o 
   2  -1   5     1301.96     1278.02     18.23 o 
   3  -1   5     3022.44     3123.49     43.27 o 
   4  -1   5       58.57       42.83      1.70 o 
   5  -1   5      174.31      172.06      4.86 o 
   6  -1   5        5.45        2.66      2.49 o 
   7  -1   5        1.20       -0.82      1.72 o 
   8  -1   5        1.69        2.63      2.10 o 
   9  -1   5       37.16       28.55      3.31 o 
 -12   0   5       52.14       55.04      4.79 o 
 -11   0   5        6.33        2.10      2.70 o 
 -10   0   5        3.88        1.68      1.93 o 
  -9   0   5       15.61       25.48      2.50 o 
  -8   0   5     1521.62     1457.70     26.57 o 
  -7   0   5      738.54      685.91     13.36 o 
  -6   0   5      862.85      866.32     12.82 o 
  -5   0   5        5.58        1.99      0.72 o 
  -4   0   5      197.25      258.71      4.32 o 
  -3   0   5      932.82     1383.35     19.36 o 
  -2   0   5       32.68       18.96      0.76 o 
  -1   0   5      367.12      568.43     10.53 o 
   0   0   5     1423.26     1721.99     23.96 o 
   1   0   5        3.86        6.22      0.87 o 
   2   0   5     2462.43     2637.21     36.60 o 
   3   0   5     1214.77     1146.85     16.66 o 
   4   0   5      529.13      521.85      9.92 o 
   5   0   5      118.39      135.10      4.26 o 
   6   0   5      207.61      188.95      5.51 o 
   7   0   5        8.12        4.89      2.01 o 
   8   0   5        5.40       10.12      2.51 o 
   9   0   5       44.05       31.71      3.61 o 
 -12   1   5        1.27        0.73      2.53 o 
 -11   1   5        9.64        4.58      2.32 o 
 -10   1   5      412.35      450.76     10.41 o 
  -9   1   5       21.33       18.74      2.92 o 
  -8   1   5       69.62       72.73      4.79 o 
  -7   1   5        0.16        0.87      1.06 o 
  -6   1   5     2209.57     2283.10     31.90 o 
  -5   1   5      507.14      502.15      7.74 o 
  -4   1   5     3616.33     4061.37     55.59 o 
  -3   1   5        9.74        1.83      0.63 o 
  -2   1   5       79.76      116.06      2.41 o 
  -1   1   5      265.29      228.54      3.77 o 
   0   1   5     2909.45     2868.36     39.48 o 
   1   1   5     2974.80     2806.26     38.78 o 
   2   1   5      896.87      954.55     17.34 o 
   3   1   5      208.03      260.23      4.73 o 
   4   1   5      114.79      139.11      3.17 o 
   5   1   5       11.10        8.80      1.67 o 
   6   1   5        2.87        2.11      1.58 o 
   7   1   5       49.05       50.03      3.30 o 
   8   1   5        7.32        8.63      2.63 o 
 -12   2   5        8.13        9.10      2.79 o 
 -11   2   5       18.94       16.77      2.65 o 
 -10   2   5       12.31        5.28      2.05 o 
  -9   2   5      512.73      378.57      9.72 o 
  -8   2   5      323.19      332.02      7.69 o 
  -7   2   5      153.86      162.09      4.41 o 
  -6   2   5       32.71       21.22      1.64 o 
  -5   2   5        0.58        4.98      0.80 o 
  -4   2   5     1962.97     2411.20     33.40 o 
  -3   2   5      859.43      852.15     14.81 o 
  -2   2   5     1549.66     1581.02     22.12 o 
  -1   2   5       53.91       63.63      1.63 o 
   0   2   5      564.02      537.85      8.18 o 
   1   2   5       78.56       70.91      1.94 o 
   2   2   5     4241.04     4457.87     61.27 o 
   3   2   5      162.76      166.69      3.74 o 
   4   2   5        0.52        7.14      1.16 o 
   5   2   5      201.45      212.14     19.83 o 
   6   2   5        9.30       10.20      2.03 o 
   7   2   5        8.27       13.99      2.51 o 
   8   2   5      124.90      146.84      5.63 o 
 -12   3   5       77.42       92.14      4.77 o 
 -11   3   5      296.56      265.53     10.60 o 
 -10   3   5       90.44      109.12      5.38 o 
  -9   3   5      238.82      213.81      6.41 o 
  -8   3   5       58.22       74.46      3.30 o 
  -7   3   5      172.76      141.61      5.15 o 
  -6   3   5        0.27        1.78      0.83 o 
  -5   3   5      504.19      615.57      9.39 o 
  -4   3   5     4442.21     4911.82     67.17 o 
  -3   3   5       63.12       85.97      2.07 o 
  -2   3   5     5289.16     6093.85     83.03 o 
  -1   3   5      653.45      722.88     10.72 o 
   0   3   5     1816.96     1744.38     24.57 o 
   1   3   5        0.03        0.66      0.74 o 
   2   3   5        0.45        4.91      0.99 o 
   3   3   5       73.72       67.65      2.27 o 
   4   3   5       59.29       56.69      3.17 o 
   5   3   5       55.79       47.69      3.61 o 
   6   3   5       37.89       35.31      2.75 o 
   7   3   5       96.35       99.33      4.58 o 
   8   3   5        0.28        0.04      2.56 o 
 -12   4   5      171.64      210.41      7.18 o 
 -11   4   5      191.21      166.41     12.53 o 
 -10   4   5      100.62      112.29      4.51 o 
  -9   4   5      399.67      414.35      9.50 o 
  -8   4   5       80.38      102.22      6.85 o 
  -7   4   5      374.47      303.34      5.47 o 
  -6   4   5       87.30      123.76      2.89 o 
  -5   4   5       81.95       73.87      2.09 o 
  -4   4   5       34.35       29.25      2.20 o 
  -3   4   5      129.52      115.78      2.55 o 
  -2   4   5     1054.79     1161.47     16.71 o 
  -1   4   5      474.34      489.01      9.57 o 
   0   4   5        9.83        3.85      0.90 o 
   1   4   5      233.64      207.50      5.49 o 
   2   4   5        0.90        0.36      0.97 o 
   3   4   5     1298.98     1272.57     18.77 o 
   4   4   5      478.76      508.33      8.65 o 
   5   4   5        5.94        4.02      2.83 o 
   6   4   5       19.75       18.74      3.46 o 
   7   4   5       19.78       19.82      3.75 o 
 -12   5   5       78.78      109.44      6.91 o 
 -11   5   5      309.05      296.23      8.18 o 
 -10   5   5      161.46      134.10      5.01 o 
  -9   5   5      190.56      145.20      6.85 o 
  -8   5   5      220.32      245.44      6.40 o 
  -7   5   5      172.80      202.68      4.17 o 
  -6   5   5       37.52       34.13      2.63 o 
  -5   5   5      216.60      222.94      4.25 o 
  -4   5   5     1261.20     1314.23     18.91 o 
  -3   5   5      167.31      204.44      6.67 o 
  -2   5   5        3.11        2.44      1.27 o 
  -1   5   5      810.66      687.61     10.52 o 
   0   5   5      686.97      649.33     24.59 o 
   1   5   5      103.30       77.75      3.92 o 
   2   5   5      431.99      380.92      6.71 o 
   3   5   5      307.07      337.18      6.30 o 
   4   5   5       73.53       63.21      3.26 o 
   5   5   5       27.03       36.22      4.36 o 
   6   5   5      535.16      495.44     15.91 o 
   7   5   5        1.80        7.31      3.04 o 
 -12   6   5        4.60        5.59      3.02 o 
 -11   6   5      427.31      434.55     18.89 o 
 -10   6   5       14.50       20.05      2.78 o 
  -9   6   5        0.13        2.33      1.94 o 
  -8   6   5     1221.65     1156.91     22.38 o 
  -7   6   5      259.19      280.22      6.60 o 
  -6   6   5      258.09      223.68      4.46 o 
  -5   6   5     1155.98     1096.27     16.18 o 
  -4   6   5      684.49      672.08     11.06 o 
  -3   6   5      528.06      464.73     24.67 o 
  -2   6   5       48.46       52.29      1.89 o 
  -1   6   5     1096.10     1085.29     16.03 o 
   0   6   5      145.24      130.83      3.15 o 
   1   6   5       24.23       10.75      1.87 o 
   2   6   5       76.31       68.09      5.27 o 
   3   6   5      179.77      184.61      5.43 o 
   4   6   5      728.80      751.71     15.01 o 
   5   6   5      102.36       82.30      6.39 o 
 -12   7   5        0.24       -2.55      2.93 o 
 -11   7   5        1.00        1.68      2.65 o 
 -10   7   5       54.47       63.86      8.39 o 
  -9   7   5        5.96        1.06      2.09 o 
  -8   7   5      479.53      490.52     10.68 o 
  -7   7   5      832.37      860.82     13.32 o 
  -6   7   5      371.40      392.68      6.90 o 
  -5   7   5     1443.64     1473.28     21.36 o 
  -4   7   5       59.42       50.50      2.10 o 
  -3   7   5      265.30      255.93     11.16 o 
  -2   7   5       15.62       10.05      1.63 o 
  -1   7   5       16.60       15.28      1.91 o 
   0   7   5      120.07      125.23      4.79 o 
   1   7   5      477.34      457.07     10.95 o 
   2   7   5       48.30       43.71      3.01 o 
   3   7   5      122.33       87.78      4.42 o 
   4   7   5       36.27       45.40      3.45 o 
   5   7   5      114.76      159.66      8.29 o 
 -11   8   5        6.33        3.34      2.92 o 
 -10   8   5       46.31       57.32      5.25 o 
  -9   8   5      231.32      231.30      6.69 o 
  -8   8   5        2.53        1.69      1.91 o 
  -7   8   5      178.57      149.87      3.85 o 
  -6   8   5      172.52      188.12      4.19 o 
  -5   8   5      500.47      399.84      8.78 o 
  -4   8   5       10.22       10.84      2.12 o 
  -3   8   5      776.56      755.07     14.64 o 
  -2   8   5       49.84       35.37      2.53 o 
  -1   8   5        8.99        4.72      1.73 o 
   0   8   5       11.23        9.19      1.96 o 
   1   8   5       62.38       55.67      3.33 o 
   2   8   5       22.06       25.18      4.25 o 
   3   8   5      771.76      874.02     28.31 o 
   4   8   5       14.37       22.27      3.17 o 
   5   8   5       30.59       47.34      5.71 o 
 -11   9   5       29.11       35.84      3.85 o 
 -10   9   5       21.11       20.07      3.26 o 
  -9   9   5      120.57      139.69      7.86 o 
  -8   9   5      160.97      184.39      8.45 o 
  -7   9   5      605.43      603.86     12.47 o 
  -6   9   5       97.10       86.70      4.30 o 
  -5   9   5      253.14      238.63      6.34 o 
  -4   9   5       54.57       68.62      3.59 o 
  -3   9   5       31.36       42.28      2.78 o 
  -2   9   5        3.98        2.44      1.67 o 
  -1   9   5       77.45       66.29      3.44 o 
   0   9   5       57.56       50.23      3.42 o 
   1   9   5        7.10        9.38      2.33 o 
   2   9   5        4.40        4.87      2.41 o 
   3   9   5       39.10       26.80      3.30 o 
   4   9   5        1.74        5.22      4.24 o 
 -10  10   5      209.96      226.48     10.51 o 
  -9  10   5       36.09       37.63      5.10 o 
  -8  10   5      320.29      309.51     11.80 o 
  -7  10   5      263.35      284.40     10.86 o 
  -6  10   5      665.08      571.60     30.11 o 
  -5  10   5      406.72      400.76     15.05 o 
  -4  10   5       88.61       72.68      3.69 o 
  -3  10   5        7.23        4.81      1.95 o 
  -2  10   5       14.19       21.68      2.47 o 
  -1  10   5      648.56      683.72     14.25 o 
   0  10   5       68.31       81.12      4.31 o 
   1  10   5      307.56      365.12      9.30 o 
   2  10   5      237.02      265.85      7.84 o 
   3  10   5      111.24      125.88      7.63 o 
 -10  11   5       41.75       45.53      6.24 o 
  -9  11   5       22.72       22.95      5.19 o 
  -8  11   5      170.04      177.29      9.00 o 
  -7  11   5       20.24       19.78      3.59 o 
  -6  11   5       85.66       77.52      4.21 o 
  -5  11   5       86.04       63.45      6.90 o 
  -4  11   5        7.64       11.25      2.44 o 
  -3  11   5      161.07      179.16      5.87 o 
  -2  11   5        0.34        1.37      1.89 o 
  -1  11   5       87.13      113.45      4.80 o 
   0  11   5        8.74        6.16      2.68 o 
   1  11   5      328.69      386.53     10.07 o 
   2  11   5      165.31      180.49      6.87 o 
  -8  12   5        6.94        9.40      4.70 o 
  -7  12   5       24.23       17.43      3.76 o 
  -6  12   5      208.32      221.30      6.98 o 
  -5  12   5       51.11       61.91      8.37 o 
  -4  12   5      538.68      519.80     11.95 o 
  -3  12   5       73.14       58.30      4.07 o 
  -2  12   5        0.14        0.77      2.12 o 
  -1  12   5        0.81        4.92      2.74 o 
   0  12   5      141.75      127.55      5.63 o 
  -7  13   5       17.21       19.89      3.46 o 
  -6  13   5        0.34        1.87      2.88 o 
  -5  13   5        3.70        2.07      2.73 o 
  -4  13   5      365.85      360.45      9.61 o 
  -3  13   5       83.60       71.71      8.91 o 
  -2  13   5      287.77      313.13      8.84 o 
  -1 -14   6      216.17      225.70     21.81 o 
   0 -14   6      288.30      280.63     16.65 o 
   1 -14   6      299.87      362.16     16.94 o 
   2 -14   6      191.62      217.22      9.26 o 
   3 -14   6       43.62       41.81      3.83 o 
   4 -14   6       36.73       46.08     10.61 o 
  -3 -13   6       22.93       14.44      5.71 o 
  -2 -13   6        0.29        0.33      2.69 o 
  -1 -13   6        3.27        2.01      2.35 o 
   0 -13   6        0.31       -1.59      2.14 o 
   1 -13   6      124.34      154.20      5.68 o 
   2 -13   6        8.59       11.77      2.69 o 
   3 -13   6      173.69      152.92      5.67 o 
   4 -13   6       75.58       70.18      4.35 o 
   5 -13   6        7.28        5.93      4.15 o 
   6 -13   6      292.53      302.23     12.44 o 
  -4 -12   6        1.32        3.45      2.75 o 
  -3 -12   6      163.47      185.96      9.32 o 
  -2 -12   6        2.70       13.98      2.83 o 
  -1 -12   6      207.08      184.29      6.06 o 
   0 -12   6      198.79      211.78      8.85 o 
   1 -12   6      416.87      378.77      9.27 o 
   2 -12   6      109.30      108.06      6.33 o 
   3 -12   6      180.88      194.30     11.78 o 
   4 -12   6        2.32        6.40      2.80 o 
   5 -12   6        8.41        6.54      3.87 o 
   6 -12   6        1.26       -1.01      3.59 o 
   7 -12   6      117.99      114.13      7.71 o 
  -6 -11   6       25.71       19.57      3.63 o 
  -5 -11   6        0.10        0.71      2.58 o 
  -4 -11   6      297.81      321.37      8.59 o 
  -3 -11   6       27.05       20.70      2.94 o 
  -2 -11   6       27.20       29.91      3.55 o 
  -1 -11   6      130.69      114.42      4.48 o 
   0 -11   6       47.06       49.14      3.21 o 
   1 -11   6        0.88        1.52      2.78 o 
   2 -11   6       85.72       86.54      5.41 o 
   3 -11   6       73.97       67.82      5.12 o 
   4 -11   6      167.61      157.53      5.21 o 
   5 -11   6        0.05       -0.46      3.19 o 
   7 -11   6       95.93       95.08      7.00 o 
  -7 -10   6       33.92       43.50      5.81 o 
  -6 -10   6       31.41       34.15      4.45 o 
  -5 -10   6      103.63       89.35      9.22 o 
  -4 -10   6      388.77      407.13      9.70 o 
  -3 -10   6       33.94       49.12      3.26 o 
  -2 -10   6       49.23       44.84      3.09 o 
  -1 -10   6        0.33        0.83      1.60 o 
   0 -10   6     1295.28     1272.12     23.43 o 
   1 -10   6        1.56        0.01      3.10 o 
   2 -10   6      361.26      336.84      7.98 o 
   3 -10   6        4.02        4.02      1.86 o 
   4 -10   6       24.36       35.67      2.77 o 
   5 -10   6       58.90       59.91      5.19 o 
   6 -10   6      106.74       95.82      6.21 o 
   7 -10   6      113.42      117.11     13.92 o 
   8 -10   6        1.08       -0.27      2.65 o 
  -8  -9   6       74.99       78.37      6.67 o 
  -7  -9   6       99.05      117.97      7.56 o 
  -6  -9   6       34.91       47.73      3.63 o 
  -5  -9   6       69.46       70.20      5.84 o 
  -4  -9   6      342.17      293.78      7.43 o 
  -3  -9   6       17.39       20.33      2.33 o 
  -2  -9   6      822.36      784.24     39.35 o 
  -1  -9   6      124.70      129.39      4.30 o 
   0  -9   6      115.07      128.95      4.22 o 
   1  -9   6        3.82        2.67      1.53 o 
   2  -9   6       45.73       58.81      5.31 o 
   3  -9   6      633.65      539.31     17.82 o 
   4  -9   6       19.68       24.54      1.95 o 
   5  -9   6       36.97       40.43      3.03 o 
   6  -9   6       10.49       15.00      2.60 o 
   7  -9   6       97.22      118.19      5.04 o 
   8  -9   6      367.39      388.21     10.06 o 
  -8  -8   6        5.53       -1.63      3.47 o 
  -7  -8   6       27.43       27.93      4.42 o 
  -6  -8   6      141.24      136.59     14.30 o 
  -5  -8   6      105.89       92.26      6.56 o 
  -4  -8   6      243.62      243.40      6.36 o 
  -3  -8   6        9.97       21.95      2.16 o 
  -2  -8   6        2.36        8.00      1.65 o 
  -1  -8   6      926.62      890.46     69.77 o 
   0  -8   6      165.96      136.88      3.51 o 
   1  -8   6       71.91       85.23      2.62 o 
   2  -8   6      674.26      720.00     11.32 o 
   3  -8   6       44.23       49.17      4.83 o 
   4  -8   6       16.43       18.76      1.75 o 
   5  -8   6        4.24        8.75      2.05 o 
   6  -8   6      215.51      190.47     12.66 o 
   7  -8   6        9.02       17.55      2.81 o 
   8  -8   6       15.06       11.34      5.13 o 
  -9  -7   6        0.26       -0.03      2.55 o 
  -8  -7   6       44.65       75.20      5.84 o 
  -7  -7   6        0.69        3.04      2.92 o 
  -6  -7   6      651.50      633.82     12.88 o 
  -5  -7   6       25.81       13.07      2.06 o 
  -4  -7   6        8.94        3.08      1.49 o 
  -3  -7   6     1046.66      928.46     16.66 o 
  -2  -7   6       78.13      115.91      2.89 o 
  -1  -7   6        0.12        1.00      0.95 o 
   0  -7   6      193.72      206.41      4.44 o 
   1  -7   6       24.71       22.59      1.50 o 
   2  -7   6      891.48      876.72     33.59 o 
   3  -7   6       11.24       18.26      1.52 o 
   4  -7   6     1471.51     1479.38     21.60 o 
   5  -7   6        2.07        8.84      1.94 o 
   6  -7   6        1.57        5.62      2.04 o 
   7  -7   6      150.33      131.22      7.99 o 
   8  -7   6       29.98       32.52      3.44 o 
   9  -7   6       41.90       52.62      7.68 o 
  -9  -6   6       94.61      113.70      6.51 o 
  -8  -6   6      637.15      697.21     20.37 o 
  -7  -6   6        6.26        9.00      1.70 o 
  -6  -6   6       34.04       36.11      2.11 o 
  -5  -6   6     2108.63     2020.02     35.50 o 
  -4  -6   6      689.30      702.08     10.94 o 
  -3  -6   6      125.51      123.32      2.93 o 
  -2  -6   6      706.57      685.41     38.07 o 
  -1  -6   6       95.11       78.16      2.29 o 
   0  -6   6     1203.36     1387.19     19.98 o 
   1  -6   6        0.66       -0.49      0.85 o 
   2  -6   6       10.89        9.49      1.17 o 
   3  -6   6      320.51      246.67     10.83 o 
   4  -6   6        7.49        4.62      1.17 o 
   5  -6   6      183.65      187.00      5.37 o 
   6  -6   6      410.47      442.60     20.14 o 
   7  -6   6       84.77       80.69      4.20 o 
   8  -6   6       43.20       40.35      3.66 o 
   9  -6   6        0.25        1.47      2.82 o 
 -10  -5   6      186.03      232.74     10.20 o 
  -9  -5   6      160.34      178.43      6.50 o 
  -8  -5   6        4.31        6.75      1.91 o 
  -7  -5   6      266.97      248.20      8.56 o 
  -6  -5   6       38.09       43.36      3.04 o 
  -5  -5   6        6.09        5.28      1.37 o 
  -4  -5   6       51.03       36.14      2.83 o 
  -3  -5   6      460.74      520.38      8.25 o 
  -2  -5   6        0.46       -0.42      0.77 o 
  -1  -5   6        3.28        1.41      0.80 o 
   0  -5   6      618.43      547.01      8.53 o 
   1  -5   6     1156.16     1299.72     18.71 o 
   2  -5   6      826.88      798.38     12.05 o 
   3  -5   6     1406.35     1315.32     69.90 o 
   4  -5   6      154.00      145.04      3.39 o 
   5  -5   6       41.63       33.07      4.81 o 
   6  -5   6       30.22       25.24      2.53 o 
   7  -5   6      253.86      268.83      7.39 o 
   8  -5   6       17.75       13.55      5.31 o 
   9  -5   6       17.05        5.66      4.56 o 
 -10  -4   6       33.05       34.07      5.04 o 
  -9  -4   6      421.13      367.43      9.04 o 
  -8  -4   6       17.18       17.26      2.23 o 
  -7  -4   6      901.59      859.24     16.58 o 
  -6  -4   6     1335.37     1395.13     20.30 o 
  -5  -4   6     1130.17     1124.65     16.49 o 
  -4  -4   6      354.07      310.06      5.41 o 
  -3  -4   6      861.13      829.44     12.28 o 
  -2  -4   6      112.47       86.39      2.14 o 
  -1  -4   6      497.86      557.08      8.52 o 
   0  -4   6     2841.84     3353.09     46.23 o 
   1  -4   6     3983.76     4370.72     60.02 o 
   2  -4   6     2175.21     2305.00     32.28 o 
   3  -4   6       14.14       25.27      1.52 o 
   4  -4   6      103.20       92.58      2.61 o 
   5  -4   6        4.24        2.14      1.72 o 
   6  -4   6      143.84      107.29      4.17 o 
   7  -4   6       28.76       23.27      2.78 o 
   8  -4   6      265.24      256.29     15.68 o 
   9  -4   6       88.70       94.44      4.99 o 
 -11  -3   6      100.78      148.42      5.94 o 
 -10  -3   6      171.52      203.23      6.49 o 
  -9  -3   6       31.66       42.11      3.14 o 
  -8  -3   6      233.39      249.53      8.53 o 
  -7  -3   6     3090.02     3140.63     43.91 o 
  -6  -3   6       36.29       52.01      1.93 o 
  -5  -3   6      147.28      112.94      2.69 o 
  -4  -3   6       73.83       45.46      2.04 o 
  -3  -3   6       99.71       87.16      2.07 o 
  -2  -3   6      263.66      499.25      7.63 o 
  -1  -3   6     3442.62     3524.97     59.77 o 
   0  -3   6     1912.07     2241.15     31.15 o 
   1  -3   6      262.12      328.92      5.45 o 
   2  -3   6      824.42      948.87     13.95 o 
   3  -3   6      366.58      332.66      8.46 o 
   4  -3   6      180.34      211.05      4.86 o 
   5  -3   6       59.20       65.22      3.10 o 
   6  -3   6      467.04      465.33     11.46 o 
   7  -3   6       81.12       84.59      3.88 o 
   8  -3   6       52.29       58.15      5.31 o 
   9  -3   6      105.15      136.83      7.74 o 
 -11  -2   6      154.74      143.92      5.73 o 
 -10  -2   6      236.26      209.76      6.47 o 
  -9  -2   6      218.48      286.33      7.39 o 
  -8  -2   6      252.40      244.44      6.35 o 
  -7  -2   6      330.86      268.05      5.06 o 
  -6  -2   6        0.62        1.59      0.89 o 
  -5  -2   6      181.18      184.13      3.60 o 
  -4  -2   6        5.74        2.00      0.98 o 
  -3  -2   6      161.39      164.93      3.08 o 
  -2  -2   6        0.42       16.61      0.89 o 
  -1  -2   6      107.40       78.23      2.22 o 
   0  -2   6     1207.54     1422.87     20.06 o 
   1  -2   6     2052.30     1813.31     25.44 o 
   2  -2   6     1733.13     1954.50     27.49 o 
   3  -2   6      349.66      344.19      5.89 o 
   4  -2   6      137.87      146.26      3.84 o 
   5  -2   6        8.13       10.55      1.85 o 
   6  -2   6        5.16        3.57      1.80 o 
   7  -2   6      780.89      736.46     17.60 o 
   8  -2   6       17.62       11.91      2.66 o 
   9  -2   6        1.66        6.71      2.68 o 
 -11  -1   6        0.17        1.23      3.46 o 
 -10  -1   6      281.71      282.12      7.59 o 
  -9  -1   6      398.68      394.40      9.17 o 
  -8  -1   6      272.45      227.01     11.12 o 
  -7  -1   6      931.78      940.81     14.06 o 
  -6  -1   6      187.47      161.88      5.36 o 
  -5  -1   6     1739.08     1748.58     24.67 o 
  -4  -1   6     2142.53     2510.35     34.79 o 
  -3  -1   6        0.01        1.49      0.56 o 
  -2  -1   6       36.19       39.62      2.78 o 
  -1  -1   6     2659.42     2565.85     45.57 o 
   0  -1   6     2967.58     3259.35     46.19 o 
   1  -1   6        1.79        6.32      0.80 o 
   2  -1   6       58.36       91.08      2.29 o 
   3  -1   6      536.81      637.53      9.89 o 
   4  -1   6       22.85       14.06      1.33 o 
   5  -1   6      403.84      365.24      8.76 o 
   6  -1   6       24.16       23.72      3.38 o 
   7  -1   6        1.59        0.83      2.21 o 
   8  -1   6       53.62       74.83      4.22 o 
 -12   0   6      115.33      125.57      5.59 o 
 -11   0   6       21.32       19.05      2.99 o 
 -10   0   6      581.03      599.33     18.85 o 
  -9   0   6      187.56      166.70      6.56 o 
  -8   0   6      139.27      146.89     11.80 o 
  -7   0   6       39.11       23.78      1.49 o 
  -6   0   6     1132.09     1100.21     48.75 o 
  -5   0   6      295.99      282.62      4.84 o 
  -4   0   6     5949.09     6519.41     88.76 o 
  -3   0   6     5890.88     6705.07     91.15 o 
  -2   0   6      137.78      102.38      2.87 o 
  -1   0   6     1044.68     1046.58     18.70 o 
   0   0   6     3162.31     2948.63     40.63 o 
   1   0   6      532.96      619.91      9.39 o 
   2   0   6        0.27        4.13      1.10 o 
   3   0   6      701.79      739.54     11.33 o 
   4   0   6      131.68      112.16      5.07 o 
   5   0   6        0.08        0.69      1.53 o 
   6   0   6       40.56       30.66      2.71 o 
   7   0   6      513.56      468.69     10.89 o 
   8   0   6        1.07        3.83      2.49 o 
 -12   1   6       36.37       30.22      3.48 o 
 -11   1   6      468.58      438.04     10.56 o 
 -10   1   6      153.44      125.61      4.67 o 
  -9   1   6       62.97       45.46      3.18 o 
  -8   1   6       63.43       85.51      3.34 o 
  -7   1   6       49.53       64.06      5.72 o 
  -6   1   6      155.45      137.69      6.75 o 
  -5   1   6        2.71        6.78      0.86 o 
  -4   1   6      231.53      218.47      3.85 o 
  -3   1   6      123.40      263.02      4.37 o 
  -2   1   6      238.96      188.28      3.30 o 
  -1   1   6      704.33      744.57     10.88 o 
   0   1   6      261.99      245.56      5.83 o 
   1   1   6      793.88      667.20     10.09 o 
   2   1   6      334.12      266.81      4.83 o 
   3   1   6        0.29        2.69      0.93 o 
   4   1   6       15.71       14.13      1.38 o 
   5   1   6      305.22      330.87      7.90 o 
   6   1   6       11.26        3.49      1.88 o 
   7   1   6        6.64        6.28      2.42 o 
   8   1   6       93.32      111.67      5.07 o 
 -12   2   6       60.52       45.77      3.75 o 
 -11   2   6        2.13        4.99      2.18 o 
 -10   2   6      308.29      288.04      7.59 o 
  -9   2   6      168.33      193.37      5.64 o 
  -8   2   6      392.04      356.10      8.09 o 
  -7   2   6      465.01      505.65      8.17 o 
  -6   2   6      755.25      676.65     13.96 o 
  -5   2   6      996.07     1165.99     16.82 o 
  -4   2   6     1315.17     1433.03     20.31 o 
  -3   2   6       26.63       51.12      1.52 o 
  -2   2   6       59.83       47.49      1.47 o 
  -1   2   6       62.90       63.53      2.02 o 
   0   2   6      205.62      183.94      3.52 o 
   1   2   6      944.96     1016.27     14.93 o 
   2   2   6      870.02      909.80     13.60 o 
   3   2   6      277.59      240.84      5.85 o 
   4   2   6      385.30      394.43      6.97 o 
   5   2   6      113.84      103.80      3.93 o 
   6   2   6      166.52      154.53      5.17 o 
   7   2   6        0.01       -0.79      2.26 o 
   8   2   6       26.14       32.36      3.53 o 
 -12   3   6       25.69       29.52      3.55 o 
 -11   3   6      253.23      269.19      7.69 o 
 -10   3   6        2.61        5.80      2.24 o 
  -9   3   6      190.18      175.60      5.33 o 
  -8   3   6      193.46      204.38     10.77 o 
  -7   3   6        1.53        4.60      1.25 o 
  -6   3   6     1631.80     1581.52     34.98 o 
  -5   3   6     1026.78     1187.08     17.17 o 
  -4   3   6      400.17      308.03      5.21 o 
  -3   3   6     1029.71      991.71     14.43 o 
  -2   3   6      269.27      337.04      5.58 o 
  -1   3   6      265.14      238.04      4.26 o 
   0   3   6      363.86      385.74      6.40 o 
   1   3   6        0.09        2.66      1.42 o 
   2   3   6      132.44      155.93      3.49 o 
   3   3   6       40.54       59.89      2.96 o 
   4   3   6     1910.67     1849.19     26.77 o 
   5   3   6      288.80      246.62      6.60 o 
   6   3   6      153.36      184.50      5.89 o 
   7   3   6        7.16       10.15      2.71 o 
 -12   4   6       87.55       98.96      5.18 o 
 -11   4   6        1.84        3.29      2.53 o 
 -10   4   6      173.82      142.86      5.14 o 
  -9   4   6       41.34       35.19      2.84 o 
  -8   4   6      841.64      834.91     16.25 o 
  -7   4   6       54.48       51.75      2.04 o 
  -6   4   6       33.67       43.99      2.39 o 
  -5   4   6       63.26       41.05      1.70 o 
  -4   4   6      272.42      266.87      4.77 o 
  -3   4   6     1350.69     1382.32     19.82 o 
  -2   4   6        0.32        0.61      0.77 o 
  -1   4   6      162.52      160.57      3.34 o 
   0   4   6       11.81       13.25      1.22 o 
   1   4   6      379.47      385.49      6.63 o 
   2   4   6      259.41      189.89     11.04 o 
   3   4   6       73.19       67.70      2.52 o 
   4   4   6        1.11        1.73      1.53 o 
   5   4   6       89.72      104.64      5.02 o 
   6   4   6       36.71       61.79      3.60 o 
   7   4   6       26.77       42.33      5.04 o 
 -12   5   6       63.59       65.43      4.54 o 
 -11   5   6       21.35       25.94      3.31 o 
 -10   5   6      418.57      387.81     10.98 o 
  -9   5   6      842.97      868.20     17.16 o 
  -8   5   6     1813.77     1814.61     32.62 o 
  -7   5   6      308.94      321.93      7.61 o 
  -6   5   6        8.24       11.60      1.29 o 
  -5   5   6      667.25      569.23      9.02 o 
  -4   5   6      283.79      275.05      4.98 o 
  -3   5   6       90.08       92.04      3.06 o 
  -2   5   6      160.63      151.60      5.56 o 
  -1   5   6      150.07      127.52      3.54 o 
   0   5   6      897.34      913.02     13.79 o 
   1   5   6      697.68      669.04     27.31 o 
   2   5   6      434.15      427.62      7.50 o 
   3   5   6      332.97      298.72      6.18 o 
   4   5   6       10.32       12.03      2.33 o 
   5   5   6       31.52       32.99      4.49 o 
   6   5   6      123.77      120.30      6.76 o 
 -12   6   6        4.39        7.37      3.14 o 
 -11   6   6      219.73      241.67      7.43 o 
 -10   6   6       13.78       19.52      2.82 o 
  -9   6   6      182.85      187.67      9.45 o 
  -8   6   6     1149.80     1183.78     22.20 o 
  -7   6   6      547.75      616.19     10.00 o 
  -6   6   6      151.74      109.60      2.94 o 
  -5   6   6        2.25        7.26      1.13 o 
  -4   6   6       14.34       15.27      1.29 o 
  -3   6   6        4.13        8.13      1.16 o 
  -2   6   6      341.29      318.53      5.70 o 
  -1   6   6     1243.63     1185.01     17.52 o 
   0   6   6        0.77        1.75      1.45 o 
   1   6   6      661.30      671.26     13.25 o 
   2   6   6     1372.15     1454.83     30.83 o 
   3   6   6      111.44      104.22      4.14 o 
   4   6   6       60.66       75.16      3.90 o 
   5   6   6        3.28        4.09      3.90 o 
   6   6   6       17.36       18.86      3.81 o 
 -11   7   6      202.32      244.45      8.76 o 
 -10   7   6      224.55      240.82      7.17 o 
  -9   7   6      597.93      616.47     13.14 o 
  -8   7   6        0.12       -0.05      1.94 o 
  -7   7   6      240.38      237.58      4.96 o 
  -6   7   6       12.22        2.76      1.64 o 
  -5   7   6       83.21       99.85      2.87 o 
  -4   7   6       29.44       27.25      2.43 o 
  -3   7   6      151.56      161.02      4.59 o 
  -2   7   6        2.17        7.45      1.63 o 
  -1   7   6      134.99      140.13      4.48 o 
   0   7   6      135.88      145.80      4.63 o 
   1   7   6     1277.02     1265.57     23.25 o 
   2   7   6      153.05      145.74      8.06 o 
   3   7   6       31.26       34.74      3.15 o 
   4   7   6        2.02        3.69      3.78 o 
   5   7   6        9.27        9.86      4.33 o 
 -11   8   6      160.05      170.04      6.32 o 
 -10   8   6        4.24        8.03      2.69 o 
  -9   8   6      104.27       91.58      4.36 o 
  -8   8   6      261.59      282.21      9.31 o 
  -7   8   6      197.27      203.49      5.46 o 
  -6   8   6      848.36      916.40     17.33 o 
  -5   8   6      185.49      201.00      5.57 o 
  -4   8   6        4.91        4.48      1.57 o 
  -3   8   6      313.40      314.69      7.52 o 
  -2   8   6      125.56      119.44      4.17 o 
  -1   8   6      814.01      883.16     17.04 o 
   0   8   6       60.09       80.70      3.84 o 
   1   8   6      197.71      175.77      5.60 o 
   2   8   6       29.24       34.19      5.15 o 
   3   8   6       66.99       61.57      4.11 o 
   4   8   6       82.80       69.37      6.64 o 
 -11   9   6       42.57       46.18      4.28 o 
 -10   9   6      241.27      228.53     10.32 o 
  -9   9   6      146.01      141.16      7.77 o 
  -8   9   6        9.11        1.11      3.38 o 
  -7   9   6        1.05        2.53      1.96 o 
  -6   9   6      277.16      316.32      7.78 o 
  -5   9   6       15.62       11.05      2.13 o 
  -4   9   6      758.58      567.55     11.91 o 
  -3   9   6     1374.52     1277.22     29.98 o 
  -2   9   6       29.46       33.84      2.75 o 
  -1   9   6      124.28      118.07      4.56 o 
   0   9   6       84.45       89.05      4.08 o 
   1   9   6       12.76       20.45      2.81 o 
   2   9   6       32.66       49.49      4.76 o 
   3   9   6      239.40      285.86     12.95 o 
 -10  10   6       44.13       54.59      6.17 o 
  -9  10   6       53.26       45.96      5.50 o 
  -8  10   6       50.49       48.05      5.41 o 
  -7  10   6      108.05      127.44      4.92 o 
  -6  10   6      212.90      210.45      6.87 o 
  -5  10   6       32.81       48.94      3.39 o 
  -4  10   6      195.55      169.79      5.51 o 
  -3  10   6      471.83      392.78      9.32 o 
  -2  10   6       22.68       30.74      2.89 o 
  -1  10   6        1.00       -0.06      2.13 o 
   0  10   6       62.99       40.56      3.52 o 
   1  10   6      171.15      192.31      6.60 o 
   2  10   6        2.23        1.19      2.72 o 
  -9  11   6       74.45       74.07      6.73 o 
  -8  11   6       29.91       22.70      4.95 o 
  -7  11   6      153.57      191.60      6.61 o 
  -6  11   6        0.05        1.60      2.37 o 
  -5  11   6        0.12       -0.98      2.19 o 
  -4  11   6      502.96      464.37     10.77 o 
  -3  11   6       22.04       34.99      3.23 o 
  -2  11   6       76.82      100.51      4.54 o 
  -1  11   6       45.94       35.12      3.54 o 
   0  11   6       96.98      101.62     14.41 o 
   1  11   6      211.93      253.04     10.54 o 
  -8  12   6        4.40        3.63      4.55 o 
  -7  12   6       84.95       90.76      6.90 o 
  -6  12   6      540.92      534.41     12.36 o 
  -5  12   6        0.40        1.47      2.55 o 
  -4  12   6        0.03        0.23      2.35 o 
  -3  12   6        1.41        4.25      2.41 o 
  -2  12   6       21.38       12.38      2.79 o 
  -1  12   6        4.23        4.17      2.90 o 
  -5  13   6        0.08        4.03      2.82 o 
  -4  13   6      181.31      189.06      6.82 o 
   0 -14   7        1.96       -0.14      2.63 o 
   1 -14   7       41.79       36.98      3.76 o 
   2 -14   7        1.86        1.40      2.79 o 
   3 -14   7        0.71        1.95      2.80 o 
  -3 -13   7      156.54      193.58      8.74 o 
  -2 -13   7        0.07        1.58      2.55 o 
  -1 -13   7       19.87       20.33      2.94 o 
   0 -13   7        2.19       -0.69      2.22 o 
   1 -13   7       16.57       17.35      3.33 o 
   2 -13   7        0.67        1.61      2.46 o 
   3 -13   7        6.16       10.14      2.81 o 
   4 -13   7      102.08       98.84     12.87 o 
   5 -13   7       26.15       15.45      4.36 o 
  -4 -12   7        5.47       13.63      4.38 o 
  -3 -12   7       21.86       24.07      5.16 o 
  -2 -12   7      236.91      222.52      7.30 o 
  -1 -12   7       47.47       43.26      8.72 o 
   0 -12   7       12.93       22.58      2.76 o 
   1 -12   7       17.08       13.14      2.81 o 
   2 -12   7       12.29        9.42      2.49 o 
   3 -12   7       11.17       18.03      2.78 o 
   4 -12   7       73.13       72.03      4.23 o 
   5 -12   7      573.94      568.86     17.97 o 
   6 -12   7       10.61       18.43      4.85 o 
  -6 -11   7        0.80        5.61      3.09 o 
  -5 -11   7       41.05       49.54      3.99 o 
  -4 -11   7      233.76      210.54      6.68 o 
  -3 -11   7      233.24      215.33      6.60 o 
  -2 -11   7       18.21       22.98      2.79 o 
  -1 -11   7        8.74       10.00      2.28 o 
   0 -11   7      295.17      261.44      7.08 o 
   1 -11   7      371.11      397.52      9.34 o 
   2 -11   7       97.20       90.98      4.03 o 
   3 -11   7      586.48      625.17     16.08 o 
   4 -11   7       22.21       23.19      2.75 o 
   5 -11   7      125.67      117.66      7.07 o 
   6 -11   7       22.89       32.26      4.85 o 
   7 -11   7      118.67      130.53      8.36 o 
  -7 -10   7        0.60        0.55      4.15 o 
  -6 -10   7      229.84      225.08      7.05 o 
  -5 -10   7       24.12       32.06      4.13 o 
  -4 -10   7        3.87       -0.37      2.07 o 
  -3 -10   7        7.28        2.66      2.11 o 
  -2 -10   7        4.75       12.96      3.23 o 
  -1 -10   7        1.39        2.55      1.73 o 
   0 -10   7       67.05       68.59      5.42 o 
   1 -10   7       49.22       33.40      8.08 o 
   2 -10   7       12.81        9.25      2.05 o 
   3 -10   7       19.54       18.03      2.34 o 
   4 -10   7      155.70      135.16      4.74 o 
   5 -10   7       49.19       47.19      4.98 o 
   6 -10   7      158.47      141.43      5.37 o 
   7 -10   7        7.14        9.52      2.91 o 
  -8  -9   7      201.66      183.04      9.49 o 
  -7  -9   7       27.94       44.67      5.42 o 
  -6  -9   7       13.58       15.20      3.32 o 
  -5  -9   7      103.69      107.70      4.54 o 
  -4  -9   7      163.26      129.78     11.61 o 
  -3  -9   7      566.76      587.02     12.26 o 
  -2  -9   7       50.65       75.81      3.46 o 
  -1  -9   7      435.07      461.77     13.86 o 
   0  -9   7        7.16        3.23      1.97 o 
   1  -9   7      218.92      219.13      5.79 o 
   2  -9   7      394.90      414.91      9.06 o 
   3  -9   7       19.25       15.88      1.79 o 
   4  -9   7       30.86       33.32      2.81 o 
   5  -9   7       52.62       47.50      6.44 o 
   6  -9   7       53.79       66.67      4.98 o 
   7  -9   7       21.72       21.25      3.20 o 
   8  -9   7       16.85       17.28      3.38 o 
  -8  -8   7       10.66        9.43      3.96 o 
  -7  -8   7      166.51      174.45      5.84 o 
  -6  -8   7       38.33       48.29      3.27 o 
  -5  -8   7       64.55       81.60      3.80 o 
  -4  -8   7       99.93      123.17      4.53 o 
  -3  -8   7       52.42       53.28      4.35 o 
  -2  -8   7       89.67      102.20      3.67 o 
  -1  -8   7      306.25      317.86      7.23 o 
   0  -8   7      243.23      185.69      4.08 o 
   1  -8   7      413.76      399.25      7.04 o 
   2  -8   7      504.36      420.48     24.58 o 
   3  -8   7      475.64      487.93      8.38 o 
   4  -8   7      375.09      427.57      7.65 o 
   5  -8   7      245.81      225.42      6.42 o 
   6  -8   7      104.75      108.44      4.67 o 
   7  -8   7       76.61       74.10      4.47 o 
   8  -8   7        6.17        3.14      2.94 o 
  -9  -7   7       53.66       34.19      4.36 o 
  -8  -7   7        6.76        4.42      3.41 o 
  -7  -7   7       56.04       72.39      3.77 o 
  -6  -7   7       46.81       60.41      5.96 o 
  -5  -7   7        4.63        4.67      2.37 o 
  -4  -7   7      450.12      461.85      7.87 o 
  -3  -7   7        5.85       10.79      1.28 o 
  -2  -7   7      512.80      454.06      8.27 o 
  -1  -7   7      382.51      448.90      7.56 o 
   0  -7   7       69.82       84.13      2.57 o 
   1  -7   7       27.10       38.83      1.94 o 
   2  -7   7      185.89      164.85      8.45 o 
   3  -7   7      989.39      935.29     14.33 o 
   4  -7   7       26.15       44.22      2.65 o 
   5  -7   7       37.04       21.27      2.55 o 
   6  -7   7       60.08       54.00      4.65 o 
   7  -7   7       73.73       86.51      4.39 o 
   8  -7   7      131.36      136.24      5.76 o 
 -10  -6   7        6.33        8.88      3.44 o 
  -9  -6   7       35.04       41.72      4.36 o 
  -7  -6   7     1007.14      969.99     15.10 o 
  -6  -6   7      385.15      336.59      6.28 o 
  -5  -6   7       46.34       46.86      2.09 o 
  -4  -6   7        0.30        1.07      1.05 o 
  -3  -6   7      161.08      138.83      4.16 o 
  -2  -6   7        1.57       -0.66      0.89 o 
  -1  -6   7      654.54      573.03      9.08 o 
   0  -6   7     3027.99     3118.68     43.44 o 
   1  -6   7      904.98      841.76     36.06 o 
   2  -6   7       87.77       84.28      5.88 o 
   3  -6   7      252.91      236.38      4.75 o 
   4  -6   7       92.72       88.91      2.82 o 
   5  -6   7       57.28       52.84      3.19 o 
   6  -6   7      249.13      240.73      6.78 o 
   7  -6   7       31.00       23.03      3.02 o 
   8  -6   7        3.36        4.26      2.69 o 
 -10  -5   7      246.28      238.32      7.32 o 
  -9  -5   7      653.34      663.59     14.07 o 
  -8  -5   7      212.14      182.28      8.40 o 
  -7  -5   7      284.99      267.58      5.38 o 
  -6  -5   7     1277.10     1126.40     16.85 o 
  -5  -5   7      967.32      895.64     24.48 o 
  -4  -5   7      130.22      123.25      2.93 o 
  -3  -5   7     1076.47     1147.75     55.03 o 
  -2  -5   7     2756.06     2685.46     37.45 o 
  -1  -5   7      589.73      494.74      7.89 o 
   0  -5   7      830.32      762.03     11.54 o 
   1  -5   7       11.21       13.50      1.20 o 
   2  -5   7      216.16      238.86     10.24 o 
   3  -5   7      513.71      466.99      7.82 o 
   4  -5   7      357.11      388.24     11.88 o 
   5  -5   7       39.35       36.14      2.79 o 
   6  -5   7       36.62       36.86      3.09 o 
   7  -5   7      269.96      269.06      7.56 o 
   8  -5   7      167.50      187.15      6.44 o 
 -10  -4   7       10.16       14.23      2.82 o 
  -9  -4   7       34.32       49.92      3.35 o 
  -8  -4   7       29.47       28.38      2.55 o 
  -7  -4   7      337.03      325.85      6.07 o 
  -6  -4   7      954.61      941.46     21.49 o 
  -5  -4   7       62.61       85.05      4.19 o 
  -4  -4   7       31.12       17.76      1.27 o 
  -3  -4   7     1188.15     1202.73     17.39 o 
  -2  -4   7     1090.18      997.31     14.55 o 
  -1  -4   7      285.15      260.29      4.57 o 
   0  -4   7        2.79        9.08      2.05 o 
   1  -4   7      120.96      103.59      2.53 o 
   2  -4   7      117.45      123.17      4.32 o 
   3  -4   7       10.08        9.21      1.25 o 
   4  -4   7      277.56      277.56      5.33 o 
   5  -4   7      129.11      114.94      7.40 o 
   6  -4   7      112.88      133.21      4.92 o 
   7  -4   7      196.49      199.59      6.36 o 
   8  -4   7        1.55        2.89      2.63 o 
 -11  -3   7       13.15       14.24      3.07 o 
 -10  -3   7        0.74        0.54      2.24 o 
  -9  -3   7       80.19       83.41      3.93 o 
  -8  -3   7       65.86       70.10      9.52 o 
  -7  -3   7      759.59      666.73     10.59 o 
  -6  -3   7      744.72      703.66     13.55 o 
  -5  -3   7      684.81      642.35      9.92 o 
  -4  -3   7       37.67       43.25      1.62 o 
  -3  -3   7     3263.97     3246.79     44.81 o 
  -2  -3   7      659.12      838.98     12.29 o 
  -1  -3   7      900.17     1009.13     14.58 o 
   0  -3   7       38.26       60.62      1.74 o 
   1  -3   7      421.62      406.26      6.62 o 
   2  -3   7      284.16      278.40      5.03 o 
   3  -3   7       49.09       71.68      2.98 o 
   4  -3   7      285.80      290.89      7.40 o 
   5  -3   7      958.38      953.24     18.43 o 
   6  -3   7      140.32      153.21      5.11 o 
   7  -3   7      100.63       72.35      5.07 o 
   8  -3   7       69.52       65.22      4.04 o 
 -11  -2   7       14.03       20.57      3.16 o 
 -10  -2   7      338.57      331.27      9.63 o 
  -9  -2   7      158.76      148.12      4.93 o 
  -8  -2   7        0.30        2.45      1.52 o 
  -7  -2   7      140.19      153.40      6.56 o 
  -6  -2   7      171.27      173.52      3.66 o 
  -5  -2   7      821.65      889.06     15.95 o 
  -4  -2   7        4.48       12.47      1.47 o 
  -3  -2   7     2144.30     2037.25     35.38 o 
  -2  -2   7        8.94        1.12      0.82 o 
  -1  -2   7      394.64      387.71      7.95 o 
   0  -2   7      810.36      816.98     11.99 o 
   1  -2   7      901.29      901.55     13.28 o 
   2  -2   7     1062.65     1122.98     18.63 o 
   3  -2   7       38.06       56.16      2.02 o 
   4  -2   7      403.80      393.62      6.89 o 
   5  -2   7      900.74      898.83     17.52 o 
   6  -2   7       44.92       46.14      6.50 o 
   7  -2   7      279.15      267.83      7.91 o 
   8  -2   7        9.00        2.58      2.35 o 
 -11  -1   7       83.25       64.95      4.04 o 
 -10  -1   7       50.19       62.77      7.93 o 
  -9  -1   7       25.00       21.87      2.47 o 
  -8  -1   7       18.52       12.80      1.94 o 
  -7  -1   7      270.47      313.65      5.67 o 
  -6  -1   7      359.42      310.63      5.45 o 
  -5  -1   7      593.21      650.17      9.92 o 
  -4  -1   7      633.41      607.02     11.53 o 
  -3  -1   7       85.96      106.40      2.18 o 
  -2  -1   7      177.83      243.61      5.49 o 
  -1  -1   7      569.78      510.79     10.01 o 
   0  -1   7       23.78       38.20      1.34 o 
   1  -1   7      291.28      317.36      5.39 o 
   2  -1   7        3.00        3.94      0.92 o 
   3  -1   7      466.59      442.40      7.42 o 
   4  -1   7      118.92      112.34      4.80 o 
   5  -1   7       44.70       49.83      4.10 o 
   6  -1   7       89.05       97.77      4.10 o 
   7  -1   7       20.77       25.01      2.94 o 
   8  -1   7       11.22       17.78      2.98 o 
 -12   0   7        8.08       11.37      3.02 o 
 -11   0   7        0.05        2.67      2.37 o 
 -10   0   7        8.76        2.94      2.53 o 
  -9   0   7        5.66        1.56      1.95 o 
  -8   0   7      542.30      476.03     10.10 o 
  -7   0   7      457.88      474.39      7.82 o 
  -6   0   7      723.38      728.15     11.09 o 
  -5   0   7        6.56        2.53      0.78 o 
  -4   0   7     1417.30     1291.01     18.43 o 
  -3   0   7      418.35      455.02      6.99 o 
  -2   0   7      427.88      402.06      8.15 o 
  -1   0   7      133.04       89.39      2.88 o 
   0   0   7     1287.75     1180.05     16.93 o 
   1   0   7       12.24       16.05      1.94 o 
   2   0   7     1449.30     1528.48     21.98 o 
   3   0   7       58.03       69.12      3.45 o 
   4   0   7      147.68      154.62      3.64 o 
   5   0   7      294.93      329.85      7.97 o 
   6   0   7       94.78      110.54      4.43 o 
   7   0   7       19.90       12.48      2.65 o 
   8   0   7       85.39      113.06     12.89 o 
 -12   1   7       11.39        7.60      2.83 o 
 -11   1   7      541.09      462.10     10.90 o 
 -10   1   7      213.26      186.32      8.62 o 
  -9   1   7      318.74      296.26      7.37 o 
  -8   1   7      150.75      171.69      6.51 o 
  -7   1   7       84.16       82.79      2.44 o 
  -6   1   7      373.82      404.51      6.71 o 
  -5   1   7       16.95       20.40      1.23 o 
  -4   1   7      297.06      298.28      5.02 o 
  -3   1   7      223.06      115.75      2.39 o 
  -2   1   7      389.82      385.15      6.05 o 
  -1   1   7     1414.88     1591.96     22.45 o 
   0   1   7        5.92       13.73      1.04 o 
   1   1   7      928.39      904.82     13.46 o 
   2   1   7      527.52      458.75      7.58 o 
   3   1   7       39.27       34.20      1.79 o 
   4   1   7      409.23      412.93      9.15 o 
   5   1   7      208.42      235.20      6.43 o 
   6   1   7       11.40        9.50      2.61 o 
   7   1   7      115.12      123.31      5.15 o 
 -12   2   7       96.88       87.65      5.67 o 
 -11   2   7       43.94       49.72      3.58 o 
 -10   2   7        8.29       12.57      2.46 o 
  -9   2   7       88.17       80.72      3.62 o 
  -8   2   7      838.06      896.35     29.00 o 
  -7   2   7        0.40        1.48      1.14 o 
  -6   2   7       92.07       93.15      2.57 o 
  -5   2   7       44.82       63.17      2.55 o 
  -4   2   7        4.29        2.91      0.75 o 
  -3   2   7      354.77      349.12      5.71 o 
  -2   2   7     2832.93     2905.11     40.18 o 
  -1   2   7      171.79      217.22      3.96 o 
   0   2   7       46.38       83.12      2.23 o 
   1   2   7       70.93       66.55      4.73 o 
   2   2   7      161.98      170.38      4.16 o 
   3   2   7      194.23      210.92      5.22 o 
   4   2   7       25.73        8.74      1.80 o 
   5   2   7       31.86       40.39      3.00 o 
   6   2   7        6.18        8.70      2.41 o 
   7   2   7      185.41      201.54      7.71 o 
 -12   3   7      212.99      237.83      7.48 o 
 -11   3   7      159.43      148.19      5.70 o 
 -10   3   7      186.58      206.31      8.48 o 
  -9   3   7        1.60        0.45      1.85 o 
  -8   3   7      131.19      117.53      5.15 o 
  -7   3   7       28.50       29.20      1.69 o 
  -6   3   7       52.60       51.56      1.92 o 
  -5   3   7      227.13      302.49      5.29 o 
  -4   3   7      368.60      411.60      6.71 o 
  -3   3   7      172.66      157.00      4.77 o 
  -2   3   7     1857.14     2002.56     28.18 o 
  -1   3   7       39.53       30.93      1.88 o 
   0   3   7     2431.85     2442.72    133.14 o 
   1   3   7       49.78       39.40      1.82 o 
   2   3   7        5.74        5.41      1.63 o 
   3   3   7      362.55      359.77      6.65 o 
   4   3   7      194.18      164.64      6.54 o 
   5   3   7        7.74        2.75      1.85 o 
   6   3   7      117.13      124.52      6.16 o 
   7   3   7        8.30        9.38      2.89 o 
 -12   4   7      101.98      133.21      6.24 o 
 -11   4   7        1.14        2.14      2.40 o 
 -10   4   7        8.67       10.42      2.38 o 
  -9   4   7      623.52      556.15     18.29 o 
  -8   4   7      241.78      238.16      6.22 o 
  -7   4   7      884.28      902.93     13.71 o 
  -6   4   7      305.98      281.04      5.52 o 
  -5   4   7      158.51      141.36      4.47 o 
  -4   4   7        4.06       20.04      1.68 o 
  -3   4   7        1.36        0.65      0.83 o 
  -2   4   7     1779.20     1774.64     25.24 o 
  -1   4   7       19.95       28.99      2.60 o 
   0   4   7      737.82      788.48     12.11 o 
   1   4   7       29.45       22.41      1.89 o 
   2   4   7      151.41      139.53      3.61 o 
   3   4   7      123.31      157.25      4.02 o 
   4   4   7        0.10       -0.43      2.89 o 
   5   4   7        3.30        5.57      2.13 o 
   6   4   7      152.62      153.05      7.56 o 
 -12   5   7        3.78       -0.79      2.77 o 
 -11   5   7      458.32      402.62     10.03 o 
 -10   5   7       16.30       15.26      2.64 o 
  -9   5   7       60.29       56.76      4.64 o 
  -8   5   7      120.48      132.53      4.52 o 
  -7   5   7     1442.78     1279.01     18.89 o 
  -6   5   7     3856.47     4070.55     84.79 o 
  -5   5   7        0.10        2.33      1.01 o 
  -4   5   7      717.59      641.70     10.08 o 
  -3   5   7        0.16        1.34      0.97 o 
  -2   5   7      127.06      123.84      3.03 o 
  -1   5   7      467.39      479.50      9.13 o 
   0   5   7       20.62       31.31      2.50 o 
   1   5   7      306.45      315.81      6.00 o 
   2   5   7      152.78      142.75      3.78 o 
   3   5   7        3.86        1.45      1.86 o 
   4   5   7      170.71      153.79      7.34 o 
   5   5   7        0.41       -0.18      2.43 o 
 -12   6   7        0.13        1.16      3.32 o 
 -11   6   7        3.40        1.31      2.66 o 
 -10   6   7        3.06        4.75      2.37 o 
  -9   6   7      147.65      129.96      4.79 o 
  -8   6   7      216.12      210.44     12.80 o 
  -7   6   7      774.28      779.32     15.50 o 
  -6   6   7      196.06      176.92      4.02 o 
  -5   6   7        2.79        1.25      1.07 o 
  -4   6   7        8.02       10.26      1.81 o 
  -3   6   7     1696.04     1722.21     24.80 o 
  -2   6   7      153.35      147.82      8.65 o 
  -1   6   7      248.92      223.37      5.87 o 
   0   6   7      283.85      293.90      7.03 o 
   1   6   7       34.67       32.19      2.54 o 
   2   6   7       44.52       52.42      4.68 o 
   3   6   7       59.80       68.95      3.78 o 
   4   6   7      377.37      370.22     13.09 o 
 -11   7   7       40.01       42.53      3.89 o 
 -10   7   7      138.37      141.09      5.41 o 
  -9   7   7      170.27      153.76      9.83 o 
  -8   7   7      102.46       80.12      3.76 o 
  -7   7   7        7.89        6.81      1.50 o 
  -6   7   7      477.24      444.47      9.47 o 
  -5   7   7      786.89      801.49     12.55 o 
  -4   7   7       16.06       20.98      1.70 o 
  -3   7   7      100.80      102.71      3.75 o 
  -2   7   7       10.66       14.35      1.99 o 
  -1   7   7       16.11       24.97      2.40 o 
   0   7   7        0.11       -0.71      1.73 o 
   1   7   7       82.99       77.27      9.68 o 
   2   7   7      753.47      804.20     16.06 o 
   3   7   7       47.70       43.56      3.59 o 
   4   7   7       37.00       39.81      5.31 o 
 -11   8   7       13.97       15.52      5.13 o 
 -10   8   7       36.07       54.84      4.21 o 
  -9   8   7       83.66       78.85      4.18 o 
  -8   8   7        4.93        4.48      2.20 o 
  -7   8   7      567.42      540.38     11.35 o 
  -6   8   7      163.20      158.32      4.97 o 
  -5   8   7      344.88      303.50      7.35 o 
  -4   8   7       21.79       24.72      2.38 o 
  -3   8   7      154.83      145.83      4.65 o 
  -2   8   7       57.63       47.11      7.70 o 
  -1   8   7      195.98      199.84      5.88 o 
   0   8   7        0.10        2.62      1.97 o 
   1   8   7       17.72       25.39      2.90 o 
   2   8   7      166.54      163.63     12.00 o 
   3   8   7       40.11       40.74      3.73 o 
 -11   9   7       24.17       25.62      5.41 o 
 -10   9   7        2.74        3.96      3.93 o 
  -9   9   7      108.09      117.17      7.13 o 
  -8   9   7       21.79       28.05      4.33 o 
  -7   9   7       75.48       65.91      3.67 o 
  -6   9   7       38.19       58.73      3.48 o 
  -5   9   7      190.41      202.89      8.68 o 
  -4   9   7      247.73      222.57      6.28 o 
  -3   9   7        4.85        4.12      1.94 o 
  -2   9   7        2.79        3.13      2.08 o 
  -1   9   7      129.82      123.81      4.85 o 
   0   9   7       11.75       11.95      2.61 o 
   1   9   7      111.37       93.11      4.60 o 
   2   9   7       15.61       13.47      3.07 o 
 -10  10   7        1.39        4.02      4.39 o 
  -9  10   7        1.06       -1.69      3.69 o 
  -8  10   7      369.70      373.57     13.43 o 
  -7  10   7       59.58       69.61      3.96 o 
  -6  10   7       29.85       38.96      3.21 o 
  -5  10   7        1.34        0.25      2.01 o 
  -4  10   7       73.89       52.49      4.35 o 
  -3  10   7      194.96      202.61      6.27 o 
  -2  10   7      108.07       90.38      4.42 o 
  -1  10   7      593.31      555.77     38.31 o 
   0  10   7       55.78       42.20      3.63 o 
   1  10   7        0.04       -0.93      2.67 o 
  -9  11   7      169.90      204.23     10.02 o 
  -8  11   7       71.48       89.18      6.67 o 
  -7  11   7        0.92        4.23      2.60 o 
  -6  11   7        0.07       -2.43      2.43 o 
  -5  11   7       56.59       49.04      3.67 o 
  -4  11   7       53.28       45.15      3.56 o 
  -3  11   7       93.82       73.86      4.03 o 
  -2  11   7       12.21       15.74      2.93 o 
  -1  11   7       10.10       13.35      3.05 o 
   0  11   7        1.03       -1.32      2.81 o 
  -7  12   7       28.63       42.08      3.87 o 
  -6  12   7       34.93       33.31      3.64 o 
  -5  12   7       25.15       32.02      3.56 o 
  -4  12   7        6.00        2.20      2.37 o 
  -3  12   7        7.26        8.68      2.66 o 
  -2  12   7      668.20      728.01     15.90 o 
  -3 -13   8      182.70      197.72      7.13 o 
  -2 -13   8        0.86        5.14      2.82 o 
  -1 -13   8       11.33       24.84      3.19 o 
   0 -13   8       15.69       15.19      2.87 o 
   1 -13   8      287.09      251.19      7.46 o 
   2 -13   8        3.55       -0.14      2.41 o 
   3 -13   8        3.27        9.57      2.90 o 
   4 -13   8       21.73       16.78      3.17 o 
  -4 -12   8       17.53       11.58      3.16 o 
  -3 -12   8        4.33        6.23      2.78 o 
  -2 -12   8        8.96        8.80      2.66 o 
  -1 -12   8      442.12      452.79     10.68 o 
   0 -12   8       16.19       17.99      2.72 o 
   1 -12   8       33.12       36.16      3.18 o 
   2 -12   8        2.48        4.64      2.36 o 
   3 -12   8       53.16       43.05      3.48 o 
   4 -12   8      193.77      196.11      6.39 o 
   5 -12   8       50.10       59.78      5.87 o 
  -6 -11   8        5.78        8.96      3.19 o 
  -5 -11   8        3.21        6.37      4.30 o 
  -4 -11   8        0.06       -1.47      2.41 o 
  -3 -11   8      105.95      114.01      9.55 o 
  -2 -11   8       12.33        9.04      2.40 o 
  -1 -11   8       10.38        4.32      2.11 o 
   0 -11   8       38.13       33.20      2.95 o 
   1 -11   8       69.13       69.59      3.77 o 
   2 -11   8       48.15       48.22      3.34 o 
   3 -11   8        5.51        4.94      2.35 o 
   4 -11   8       83.21       75.92      4.33 o 
   5 -11   8        3.54        1.60      3.23 o 
   6 -11   8        1.88        2.80      4.15 o 
  -7 -10   8       11.19       20.91      3.44 o 
  -6 -10   8        0.11       -1.32      2.55 o 
  -5 -10   8      342.70      330.38     18.74 o 
  -4 -10   8      115.22      104.45      4.57 o 
  -3 -10   8      137.84      129.87      4.85 o 
  -2 -10   8      388.72      406.01      9.51 o 
  -1 -10   8       97.94       86.42      3.87 o 
   0 -10   8      911.55      981.57     26.21 o 
   1 -10   8       10.13        5.82      2.03 o 
   2 -10   8      183.64      207.95      8.26 o 
   3 -10   8       25.38       18.03      3.50 o 
   4 -10   8      200.35      173.86      5.44 o 
   5 -10   8      256.91      264.85     10.41 o 
   6 -10   8        5.56       13.18      3.04 o 
   7 -10   8        1.42        3.72      3.02 o 
  -7  -9   8       12.22       29.53      3.72 o 
  -6  -9   8       85.40       91.28      4.35 o 
  -5  -9   8       14.97       11.76      2.47 o 
  -4  -9   8       72.33       87.64      4.04 o 
  -3  -9   8      308.65      272.03      9.52 o 
  -2  -9   8        4.67        2.90      2.75 o 
  -1  -9   8        3.07        0.24      1.59 o 
   0  -9   8        5.91        2.12      1.74 o 
   1  -9   8       54.90       71.57      4.13 o 
   2  -9   8      226.24      226.80      7.12 o 
   3  -9   8      428.67      383.25      7.21 o 
   4  -9   8        6.10       10.98      1.92 o 
   5  -9   8      106.58      120.54      4.83 o 
   6  -9   8      127.99      149.69      6.21 o 
   7  -9   8       21.32       24.05      3.40 o 
  -8  -8   8       34.63       44.45      5.22 o 
  -7  -8   8        0.97        5.52      2.30 o 
  -6  -8   8      359.20      328.22      8.19 o 
  -5  -8   8       18.52       20.06      3.41 o 
  -4  -8   8      339.61      330.30      7.83 o 
  -3  -8   8      249.74      223.99      9.15 o 
  -2  -8   8      535.43      464.03     47.20 o 
  -1  -8   8      113.56      121.05      3.29 o 
   0  -8   8        1.32        2.28      1.32 o 
   1  -8   8        9.79        8.17      1.49 o 
   2  -8   8      257.43      225.65      4.86 o 
   3  -8   8      201.48      183.30      5.00 o 
   4  -8   8      187.73      240.64      5.25 o 
   5  -8   8       37.77       34.81      3.07 o 
   6  -8   8      164.52      199.21      6.40 o 
   7  -8   8        0.00        0.66      2.69 o 
  -9  -7   8       59.53       51.15      4.61 o 
  -8  -7   8      754.98      835.52     23.72 o 
  -7  -7   8       40.96       57.50      3.60 o 
  -6  -7   8      170.30      171.15     15.19 o 
  -5  -7   8        3.77        8.43      1.82 o 
  -4  -7   8      252.29      277.41      5.51 o 
  -3  -7   8      708.17      682.57     10.86 o 
  -2  -7   8      114.04      123.39      3.85 o 
  -1  -7   8      163.03      150.76      5.81 o 
   0  -7   8       87.49       92.76      2.83 o 
   1  -7   8       51.01       49.71      3.14 o 
   2  -7   8     1122.29     1060.26     16.04 o 
   3  -7   8      428.35      438.67      7.75 o 
   4  -7   8     1408.22     1355.09     20.27 o 
   5  -7   8       11.30       11.98      2.42 o 
   6  -7   8      169.19      175.53      5.86 o 
   7  -7   8        1.73        0.97      2.56 o 
   8  -7   8        0.68        0.52      4.55 o 
  -9  -6   8       30.47       32.01      4.21 o 
  -8  -6   8      532.68      580.78     17.91 o 
  -7  -6   8       31.92       69.10      5.94 o 
  -6  -6   8      718.75      701.35     14.58 o 
  -5  -6   8       79.39       72.83      2.53 o 
  -4  -6   8      155.02      139.77      3.37 o 
  -3  -6   8      134.91      150.16      3.46 o 
  -2  -6   8        1.17        5.84      1.14 o 
  -1  -6   8      339.00      332.76      5.93 o 
   0  -6   8      322.99      285.09      5.43 o 
   1  -6   8       18.15       24.85      1.96 o 
   2  -6   8       17.34       20.71      1.64 o 
   3  -6   8       30.54       33.05      2.28 o 
   4  -6   8      211.96      217.11     17.03 o 
   5  -6   8        0.26        0.55      1.90 o 
   6  -6   8       30.53       17.70      2.73 o 
   7  -6   8       61.18       80.26      5.07 o 
   8  -6   8       35.13       51.98      6.51 o 
 -10  -5   8        7.70       23.75      3.27 o 
  -9  -5   8      128.21      107.22      4.53 o 
  -8  -5   8       29.39       35.61      4.55 o 
  -7  -5   8       46.50       46.36      2.84 o 
  -6  -5   8      103.00      114.07      3.83 o 
  -5  -5   8        2.16        3.10      1.17 o 
  -4  -5   8      299.69      288.62      5.32 o 
  -3  -5   8      258.87      278.55      5.07 o 
  -2  -5   8      299.42      303.86      5.37 o 
  -1  -5   8     1095.64     1135.03     20.92 o 
   0  -5   8      101.05      123.62      2.93 o 
   1  -5   8      103.48      116.48      4.33 o 
   2  -5   8     1289.46     1209.33     17.88 o 
   3  -5   8     2026.15     1917.42     65.09 o 
   4  -5   8        0.31        3.71      1.83 o 
   5  -5   8        3.00        1.02      2.01 o 
   6  -5   8      253.45      275.27      7.60 o 
   7  -5   8       22.32       23.24      3.17 o 
   8  -5   8       13.43        5.25      4.42 o 
 -10  -4   8       29.88       30.29      6.88 o 
  -9  -4   8      136.88      132.04      9.42 o 
  -8  -4   8       82.64       76.85      6.76 o 
  -7  -4   8      161.92      154.87      5.52 o 
  -6  -4   8      263.85      304.37      7.12 o 
  -5  -4   8     1631.70     1549.46     22.36 o 
  -4  -4   8      305.67      218.52      4.24 o 
  -3  -4   8      703.56      570.88      8.92 o 
  -2  -4   8        3.62        3.07      0.87 o 
  -1  -4   8       93.80      111.57      2.59 o 
   0  -4   8      636.67      617.89     13.17 o 
   1  -4   8      266.87      292.01      5.26 o 
   2  -4   8      187.09      173.79      4.71 o 
   3  -4   8      883.40      997.78     15.10 o 
   4  -4   8      592.98      596.96     12.36 o 
   5  -4   8      259.96      289.51      7.46 o 
   6  -4   8       12.02       15.85      2.65 o 
   7  -4   8      284.51      288.98      8.14 o 
   8  -4   8        4.20        7.31      4.52 o 
 -11  -3   8      503.33      606.84     13.79 o 
 -10  -3   8       35.51       46.14      3.61 o 
  -9  -3   8        0.16       -0.68      1.89 o 
  -8  -3   8      392.04      394.01     26.40 o 
  -7  -3   8      874.84      892.05     16.11 o 
  -6  -3   8        1.53        0.25      0.94 o 
  -5  -3   8      287.92      288.94      5.23 o 
  -4  -3   8      595.02      561.38      8.78 o 
  -3  -3   8      131.25      168.38      3.28 o 
  -2  -3   8      460.65      350.98      6.29 o 
  -1  -3   8      789.55      876.36     12.89 o 
   0  -3   8      116.23       97.19      2.36 o 
   1  -3   8      668.30      619.27      9.66 o 
   2  -3   8      543.92      512.43      9.37 o 
   3  -3   8       30.80       24.43      1.67 o 
   4  -3   8     1095.27     1036.86     19.65 o 
   5  -3   8        2.66        6.76      4.35 o 
   6  -3   8        1.20        1.63      2.95 o 
   7  -3   8       28.84       31.35      3.56 o 
   8  -3   8        2.21       13.21      4.36 o 
 -11  -2   8      229.32      230.28     11.41 o 
 -10  -2   8        8.74        6.50      2.31 o 
  -9  -2   8      189.06      201.62      5.92 o 
  -8  -2   8        2.37        4.27      1.69 o 
  -7  -2   8      276.81      320.49      6.53 o 
  -6  -2   8        0.18        2.02      0.94 o 
  -5  -2   8      245.52      191.15      3.81 o 
  -4  -2   8      231.12      235.64      4.22 o 
  -3  -2   8       72.61       44.34      2.12 o 
  -2  -2   8      278.25      175.54     11.18 o 
  -1  -2   8     1382.28     1291.56     23.22 o 
   0  -2   8       25.03       37.83      2.17 o 
   1  -2   8     1186.78     1025.32     26.96 o 
   2  -2   8       54.44       57.36      3.72 o 
   3  -2   8      487.20      509.78      8.45 o 
   4  -2   8      193.67      205.81      8.28 o 
   5  -2   8       29.32       37.01      6.87 o 
   6  -2   8      139.17      131.99      5.35 o 
   7  -2   8      141.30      161.44      5.78 o 
 -11  -1   8      134.54      140.56      5.53 o 
 -10  -1   8        0.61        0.11      1.95 o 
  -9  -1   8       18.73       19.61      2.40 o 
  -8  -1   8      564.61      514.09     10.81 o 
  -7  -1   8       91.39       81.87      2.48 o 
  -6  -1   8      198.28      182.31      3.74 o 
  -5  -1   8      587.19      538.70      8.51 o 
  -4  -1   8      513.89      627.98      9.53 o 
  -3  -1   8       54.01      104.59      5.88 o 
  -2  -1   8     1126.26     1109.69     21.90 o 
  -1  -1   8     2008.22     1970.75     34.53 o 
   0  -1   8      502.57      547.67     10.96 o 
   1  -1   8      137.83      154.53      3.26 o 
   2  -1   8      102.12      102.19      2.71 o 
   3  -1   8        1.59        2.52      2.75 o 
   4  -1   8        8.04        7.07      1.76 o 
   5  -1   8      188.65      179.92      5.90 o 
   6  -1   8        3.55        4.39      2.67 o 
   7  -1   8       43.26       57.14      6.05 o 
 -12   0   8        0.87        1.41      2.64 o 
 -11   0   8        0.68        6.10      2.51 o 
 -10   0   8       13.65       21.35      3.12 o 
  -9   0   8      323.32      267.51      6.97 o 
  -8   0   8       13.12       10.03      1.79 o 
  -7   0   8      161.93      146.45      3.36 o 
  -6   0   8       14.56       12.14      1.18 o 
  -5   0   8     1097.66     1204.90     17.50 o 
  -4   0   8     1315.07     1129.06     16.31 o 
  -3   0   8     2400.04     2426.84     42.03 o 
  -2   0   8      299.63      377.57      7.96 o 
  -1   0   8      471.63      452.70      9.29 o 
   0   0   8       12.60       16.70      1.41 o 
   1   0   8       49.57       42.46      1.70 o 
   2   0   8      256.30      261.13      4.97 o 
   3   0   8      323.11      272.51      5.29 o 
   4   0   8       52.39       66.98      6.16 o 
   5   0   8      477.24      439.31     10.05 o 
   6   0   8       37.20       54.45      3.65 o 
   7   0   8       60.92       75.51      6.67 o 
 -12   1   8      507.48      566.37     13.16 o 
 -11   1   8        0.15        4.17      2.15 o 
 -10   1   8       53.01       45.85      3.19 o 
  -9   1   8      357.70      324.67      7.90 o 
  -8   1   8       37.63       25.34      2.25 o 
  -7   1   8       98.31       82.31      2.45 o 
  -6   1   8      418.04      424.19      7.06 o 
  -5   1   8      404.16      347.38      5.89 o 
  -4   1   8      567.24      547.27      8.47 o 
  -3   1   8      477.58      414.14      8.61 o 
  -2   1   8     2693.24     2859.42     49.28 o 
  -1   1   8      264.16      221.66      5.45 o 
   0   1   8       37.79       50.21      1.69 o 
   1   1   8      267.69      265.31      4.92 o 
   2   1   8        0.00        0.96      1.54 o 
   3   1   8      631.31      644.80     16.53 o 
   4   1   8        5.39        3.47      1.72 o 
   5   1   8       54.11       77.43      3.80 o 
   6   1   8        4.65       11.56      2.69 o 
   7   1   8       20.27       29.06      5.35 o 
 -12   2   8       14.20        5.39      2.66 o 
 -11   2   8       14.21       16.47      2.70 o 
 -10   2   8       60.29       64.77      3.66 o 
  -9   2   8      140.37      167.83      6.07 o 
  -8   2   8      672.83      669.60     13.43 o 
  -7   2   8       18.88        7.68      1.24 o 
  -6   2   8       59.48       52.50      1.94 o 
  -5   2   8      112.00      150.33      4.92 o 
  -4   2   8     1096.08     1076.44     15.72 o 
  -3   2   8      176.53      159.19      3.19 o 
  -2   2   8        4.67       10.95      1.43 o 
  -1   2   8      661.42      746.33     11.31 o 
   0   2   8       78.59       78.05      2.27 o 
   1   2   8      610.82      614.71      9.82 o 
   2   2   8       79.90      102.77      2.91 o 
   3   2   8       41.75       37.73      4.21 o 
   4   2   8       17.33       27.04      4.90 o 
   5   2   8        0.03        1.82      2.05 o 
   6   2   8      250.81      193.94      9.65 o 
 -12   3   8        1.80        1.61      2.82 o 
 -11   3   8       56.57       55.34      3.83 o 
 -10   3   8      141.93      156.34      5.45 o 
  -9   3   8       72.11       54.42      3.32 o 
  -8   3   8      467.63      430.07     10.69 o 
  -7   3   8       27.19       32.55      1.75 o 
  -6   3   8     1864.79     1919.77     27.32 o 
  -5   3   8        9.67       19.10      1.72 o 
  -4   3   8        4.21       16.11      1.23 o 
  -3   3   8     1079.27     1109.34     16.25 o 
  -2   3   8        2.40        1.74      1.31 o 
  -1   3   8      482.87      549.38      8.80 o 
   0   3   8      216.08      205.32     12.63 o 
   1   3   8      314.43      295.73      6.96 o 
   2   3   8       76.08       71.07      2.60 o 
   3   3   8       17.35       19.99      1.76 o 
   4   3   8      984.38     1038.36     20.03 o 
   5   3   8       11.95       20.17      2.71 o 
   6   3   8        4.78        2.67      3.93 o 
 -12   4   8        2.00        3.05      2.86 o 
 -11   4   8        1.21        2.84      2.58 o 
 -10   4   8      273.43      235.17      6.81 o 
  -9   4   8      150.76      135.58      4.80 o 
  -8   4   8      474.52      462.81     10.04 o 
  -7   4   8      822.26      838.71     13.70 o 
  -6   4   8        9.83       22.04      1.59 o 
  -5   4   8      450.65      479.82      7.90 o 
  -4   4   8       53.20       73.46      2.45 o 
  -3   4   8      198.89      200.53      4.09 o 
  -2   4   8      759.60      816.28     12.48 o 
  -1   4   8      146.71      147.72      3.78 o 
   0   4   8       16.18       21.31      1.65 o 
   1   4   8        8.92        6.79      1.42 o 
   2   4   8      969.14      926.82     18.03 o 
   3   4   8       43.60       27.33      2.22 o 
   4   4   8       75.91       90.07      3.94 o 
 -12   5   8       21.99       32.96      3.92 o 
 -11   5   8        1.98        7.09      2.74 o 
 -10   5   8      171.17      172.02      5.76 o 
  -9   5   8      289.10      243.11     11.27 o 
  -8   5   8       38.93       44.67      2.97 o 
  -7   5   8      711.71      747.98     11.94 o 
  -6   5   8     2900.03     2753.61     38.77 o 
  -5   5   8       34.14       29.51      1.79 o 
  -4   5   8      546.33      523.04      8.61 o 
  -3   5   8        0.98        0.47      1.02 o 
  -2   5   8        6.21       18.77      2.49 o 
  -1   5   8      300.40      297.92      5.65 o 
   0   5   8       17.87       21.67      1.76 o 
   1   5   8       19.53       14.20      1.79 o 
   2   5   8       42.35       56.73      3.29 o 
   3   5   8      270.77      291.95      7.49 o 
 -11   6   8       10.90       12.71      3.19 o 
 -10   6   8       21.51       19.19      3.00 o 
  -9   6   8       97.81      120.09      4.68 o 
  -8   6   8       34.76       33.66      2.14 o 
  -7   6   8       82.93       73.05      2.68 o 
  -6   6   8      197.93      184.04      4.22 o 
  -5   6   8       37.78       20.09      1.64 o 
  -4   6   8      238.71      280.20      6.49 o 
  -3   6   8       43.42       37.71      1.97 o 
  -2   6   8      113.94      121.51      3.72 o 
  -1   6   8       97.07      126.61      4.25 o 
   0   6   8      439.16      422.72      9.33 o 
   1   6   8      308.68      329.67      7.97 o 
   2   6   8        0.11        2.97      2.20 o 
   3   6   8        5.24        8.91      3.87 o 
 -11   7   8      563.46      640.43     14.31 o 
 -10   7   8       29.35       24.89      3.22 o 
  -9   7   8       48.67       55.42      3.69 o 
  -8   7   8      108.10      109.07      4.09 o 
  -7   7   8     1274.76     1243.79     22.72 o 
  -6   7   8        5.60        3.08      1.38 o 
  -5   7   8       31.61       33.11      2.05 o 
  -4   7   8      685.06      623.27     12.49 o 
  -3   7   8        1.15        2.85      1.63 o 
  -2   7   8        5.11        6.79      1.94 o 
  -1   7   8     1206.92     1270.51     23.37 o 
   0   7   8      261.91      235.64      6.52 o 
   1   7   8      142.40      130.83      4.90 o 
   2   7   8       95.04      125.13      7.25 o 
   3   7   8      303.94      326.59     12.53 o 
 -11   8   8      119.43      138.23      6.00 o 
 -10   8   8        8.50        9.30      2.82 o 
  -9   8   8       59.79       73.62      5.93 o 
  -8   8   8       43.16       45.25      2.66 o 
  -7   8   8        1.51        3.09      2.67 o 
  -6   8   8      484.12      435.41     19.48 o 
  -5   8   8      116.51       77.19      3.69 o 
  -4   8   8       31.49       56.00      4.59 o 
  -3   8   8       62.77       93.71      3.84 o 
  -2   8   8        0.92       -0.24      1.84 o 
  -1   8   8       18.67       36.91      5.39 o 
   0   8   8       36.41       46.59      3.53 o 
   1   8   8       83.44      106.11      6.91 o 
   2   8   8        2.28       -0.40      3.69 o 
   3   8   8      229.39      312.80     12.50 o 
 -10   9   8        7.39        7.40      4.39 o 
  -9   9   8       63.54       61.29      6.14 o 
  -8   9   8        0.08        0.54      2.70 o 
  -7   9   8       12.81       14.67      2.55 o 
  -6   9   8        7.82        6.95      2.29 o 
  -5   9   8      764.64      804.50     26.34 o 
  -4   9   8       27.01       27.55      2.78 o 
  -3   9   8      280.07      300.98      7.83 o 
  -2   9   8      120.41      110.74      5.51 o 
  -1   9   8      279.38      255.73      7.26 o 
   0   9   8        4.81       11.86      3.66 o 
   1   9   8      114.38      104.42      7.34 o 
  -9  10   8        0.12        7.74      4.18 o 
  -8  10   8        0.22       -0.32      2.55 o 
  -7  10   8      248.32      259.64      7.44 o 
  -6  10   8        4.06        9.18      2.52 o 
  -5  10   8        5.30        3.11      2.28 o 
  -4  10   8        0.23        0.28      1.89 o 
  -3  10   8      293.85      267.48      7.43 o 
  -2  10   8       51.08       59.91      4.15 o 
  -1  10   8       17.18       34.38      4.98 o 
   0  10   8       10.82       27.53      4.92 o 
  -8  11   8       32.26       43.90      5.96 o 
  -7  11   8        0.10       -1.34      2.52 o 
  -6  11   8       39.86       29.94      6.04 o 
  -5  11   8      222.55      249.07     11.44 o 
  -4  11   8      244.75      248.79      7.48 o 
  -3  11   8       96.98       96.83      6.48 o 
  -2  11   8       34.99       40.61      5.44 o 
  -1  11   8      337.34      357.29     13.76 o 
  -6  12   8       94.62       70.07      6.45 o 
  -5  12   8        0.43       -3.10      3.10 o 
  -2 -13   9        4.76        8.23      4.27 o 
  -1 -13   9       78.95      114.28      7.40 o 
   0 -13   9       15.12       19.35      4.36 o 
   1 -13   9        9.38        8.02      3.81 o 
   2 -13   9        0.38       -0.52      3.63 o 
   3 -13   9        0.07       -2.06      3.87 o 
  -4 -12   9       10.03       18.22      4.85 o 
  -3 -12   9      181.20      202.97      9.95 o 
  -2 -12   9       90.39       90.41      6.79 o 
  -1 -12   9       16.20       19.60      3.99 o 
   0 -12   9        1.88        6.61      3.38 o 
   1 -12   9        0.53        2.12      3.38 o 
   2 -12   9       28.38       33.42      4.85 o 
   3 -12   9      152.84      180.12      8.85 o 
  -5 -11   9       11.20       18.19      4.61 o 
  -4 -11   9       86.39       70.23      6.24 o 
  -3 -11   9        3.47        2.52      3.23 o 
  -2 -11   9       29.93       23.35      4.24 o 
  -1 -11   9      144.16      128.17      7.00 o 
   0 -11   9       21.08       26.73      4.15 o 
   1 -11   9      446.75      467.60     15.48 o 
   2 -11   9       22.05       18.40      3.87 o 
   3 -11   9        8.73        6.97      3.53 o 
  -6 -10   9      371.92      395.10     14.22 o 
  -5 -10   9       93.87      103.47      6.97 o 
  -4 -10   9      201.28      179.20      8.69 o 
  -2 -10   9       46.92       52.38      4.70 o 
  -1 -10   9      341.05      351.29     12.41 o 
   0 -10   9       22.24       33.55      4.33 o 
   1 -10   9        0.59       -1.47      2.83 o 
   2 -10   9       10.74        9.28      3.53 o 
   3 -10   9      219.76      230.25      9.52 o 
   5 -10   9      134.93      134.96      8.08 o 
   6 -10   9       27.09       21.81      5.07 o 
  -7  -9   9       14.97       15.33      4.18 o 
  -6  -9   9      128.14      139.10      8.05 o 
  -5  -9   9       17.15       14.93      3.72 o 
  -4  -9   9       30.49       29.28      4.06 o 
  -3  -9   9       48.98       42.76      4.30 o 
  -2  -9   9      771.30      666.34     19.38 o 
  -1  -9   9        0.09        4.52      2.83 o 
   0  -9   9      601.19      615.77     18.13 o 
   1  -9   9      336.72      357.04      8.61 o 
   2  -9   9      358.41      374.99      8.98 o 
   3  -9   9        4.53        3.89      2.25 o 
   4  -9   9       17.39       27.83      4.73 o 
   5  -9   9      164.19      128.48      7.83 o 
   6  -9   9        7.94       19.42      4.95 o 
  -7  -8   9        2.51        3.72      3.63 o 
  -5  -8   9       37.02       37.08      4.27 o 
  -4  -8   9      233.69      249.33      9.46 o 
  -3  -8   9       28.92       23.62      3.41 o 
  -2  -8   9       18.23       15.48      5.02 o 
  -1  -8   9       48.09       67.39      4.58 o 
   0  -8   9        1.95        0.28      2.23 o 
   1  -8   9       74.22       73.92      3.59 o 
   2  -8   9        0.78       -0.66      1.90 o 
   3  -8   9      119.88       92.55      4.12 o 
   4  -8   9       61.75       49.49      5.53 o 
   5  -8   9       10.91       13.73      4.27 o 
   6  -8   9       17.59       28.54      5.22 o 
   7  -8   9        6.23        5.90      4.79 o 
  -7  -7   9       35.78       42.24      4.45 o 
  -6  -7   9      177.14      155.20      7.22 o 
  -5  -7   9       50.31       59.37      3.19 o 
  -4  -7   9      677.14      649.91     13.22 o 
  -3  -7   9        5.53        9.08      1.82 o 
  -2  -7   9      420.63      386.99      8.74 o 
  -1  -7   9       63.04       71.12      3.42 o 
   0  -7   9     1654.90     1763.88     31.81 o 
   1  -7   9     1316.45     1461.20     40.11 o 
   2  -7   9       43.17       31.83      4.16 o 
   3  -7   9      164.71      151.55      5.14 o 
   4  -7   9      115.95      124.64      7.43 o 
   5  -7   9        4.57       10.75      3.99 o 
   6  -7   9       40.11       19.42      4.73 o 
   7  -7   9      200.93      213.63     10.84 o 
  -8  -6   9       12.88       18.74      4.12 o 
  -7  -6   9      686.46      724.63     14.72 o 
  -6  -6   9      115.16       85.82      3.75 o 
  -5  -6   9      177.79      154.67      5.55 o 
  -4  -6   9        7.43        8.13      1.83 o 
  -3  -6   9       54.84       57.94      2.86 o 
  -2  -6   9      538.18      546.51     11.30 o 
  -1  -6   9      241.67      251.11      6.39 o 
   0  -6   9     1641.16     1719.76     30.90 o 
   1  -6   9      379.35      413.08      9.24 o 
   2  -6   9      425.85      469.41     10.32 o 
   3  -6   9       31.40       29.95      2.75 o 
   4  -6   9      114.40      113.08      7.07 o 
   5  -6   9       37.44       42.58      5.31 o 
   6  -6   9        3.32        7.80      4.24 o 
   7  -6   9       29.03       40.64      6.08 o 
 -10  -5   9       21.33       13.12      4.33 o 
  -9  -5   9      262.03      293.88     11.58 o 
  -8  -5   9       51.02       52.72      4.79 o 
  -7  -5   9       85.87       87.43      5.41 o 
  -6  -5   9     2884.72     3046.71     85.30 o 
  -5  -5   9     1887.07     1839.37     32.88 o 
  -4  -5   9      358.61      286.67      9.95 o 
  -3  -5   9      191.13      170.61      4.87 o 
  -2  -5   9      187.53      196.92      5.30 o 
  -1  -5   9       29.35       32.91      2.32 o 
   0  -5   9       63.34       38.77      4.56 o 
   1  -5   9       32.45       46.20      2.83 o 
   2  -5   9      178.44      192.51      5.60 o 
   3  -5   9        4.06        7.67      2.00 o 
   4  -5   9       57.34       66.39      5.81 o 
   5  -5   9      333.12      337.72     13.09 o 
   6  -5   9       58.88       68.05      6.14 o 
   7  -5   9      216.39      213.20     10.81 o 
 -10  -4   9        0.97       -0.92      3.84 o 
  -9  -4   9       21.29       13.86      3.75 o 
  -8  -4   9      154.29      141.44      7.07 o 
  -7  -4   9       24.65       37.79      2.76 o 
  -6  -4   9      207.12      206.17      5.66 o 
  -5  -4   9      296.36      299.67      7.11 o 
  -4  -4   9       24.45       37.71      2.41 o 
  -3  -4   9       91.54       98.19      3.39 o 
  -2  -4   9       20.95       29.12      3.30 o 
  -1  -4   9      657.88      655.08     12.95 o 
   0  -4   9       57.35       79.43      5.73 o 
   1  -4   9        5.30        3.85      1.62 o 
   2  -4   9       12.42       15.95      2.22 o 
   3  -4   9       35.20       50.54      3.05 o 
   4  -4   9      108.97       77.91      5.81 o 
   5  -4   9      175.71      198.21      9.58 o 
   6  -4   9        1.48        2.67      3.84 o 
   7  -4   9       46.40       46.88      6.21 o 
 -11  -3   9        2.85        6.57      4.33 o 
 -10  -3   9        1.91        6.45      3.87 o 
  -9  -3   9       20.19       20.92      3.99 o 
  -8  -3   9      106.20       95.85      5.78 o 
  -7  -3   9      817.50      753.15     14.81 o 
  -6  -3   9      225.95      261.31      6.56 o 
  -5  -3   9      632.89      592.48     11.96 o 
  -4  -3   9       43.69       50.25      2.53 o 
  -3  -3   9     2407.06     2499.98     43.54 o 
  -2  -3   9      213.61      220.20      5.59 o 
  -1  -3   9       53.13       48.10      2.62 o 
   0  -3   9       27.99       39.92      2.50 o 
   1  -3   9       23.95       29.58      3.13 o 
   2  -3   9       20.09       11.26      3.92 o 
   3  -3   9      152.55      165.83      5.91 o 
   4  -3   9      680.10      653.19     20.40 o 
   5  -3   9       34.98       33.24      4.61 o 
   6  -3   9       91.75       95.05      6.54 o 
   7  -3   9      208.94      204.14     10.23 o 
 -11  -2   9       10.80       11.40      4.12 o 
 -10  -2   9        0.60       -1.01      3.04 o 
  -9  -2   9      395.64      398.45     13.86 o 
  -8  -2   9      151.85      125.60      8.33 o 
  -7  -2   9        1.03        8.09      2.83 o 
  -6  -2   9      631.25      705.09     23.47 o 
  -5  -2   9     1019.16     1042.49     19.43 o 
  -4  -2   9      109.32      155.33      4.75 o 
  -3  -2   9      394.88      434.39      9.13 o 
  -2  -2   9      101.36       87.99      3.27 o 
  -1  -2   9      322.57      352.48     11.81 o 
   0  -2   9      254.50      225.58      5.79 o 
   1  -2   9      744.47      659.30     13.93 o 
   2  -2   9      454.82      459.53     19.37 o 
   3  -2   9      252.23      240.42      6.31 o 
   4  -2   9        1.16        5.01      2.76 o 
   5  -2   9        2.33        5.10      3.10 o 
   6  -2   9        1.37        1.14      3.35 o 
   7  -2   9       25.85       41.96      5.78 o 
 -11  -1   9      152.40      161.47      8.66 o 
 -10  -1   9       40.64       45.13      4.92 o 
  -9  -1   9      438.33      398.17     13.67 o 
  -8  -1   9        3.26        7.90      1.83 o 
  -7  -1   9      908.29      988.28     18.64 o 
  -6  -1   9        7.45        8.36      2.09 o 
  -5  -1   9       25.28       32.65      2.20 o 
  -4  -1   9     1810.23     1643.53     29.31 o 
  -3  -1   9      602.64      514.20     10.49 o 
  -2  -1   9      311.70      346.67      8.45 o 
  -1  -1   9     1676.11     1509.67     27.12 o 
   0  -1   9      363.01      352.68      7.95 o 
   1  -1   9      316.13      315.56     20.55 o 
   2  -1   9       33.70       31.60      2.52 o 
   3  -1   9      258.72      243.07      6.50 o 
   4  -1   9       13.74       19.11      3.84 o 
   5  -1   9       48.00       45.47      5.07 o 
   6  -1   9       31.39       28.11      4.70 o 
   7  -1   9        1.04       -3.78      3.78 o 
 -12   0   9       44.07       56.65      6.21 o 
 -11   0   9      114.56      149.00      7.99 o 
 -10   0   9      518.52      467.97     15.88 o 
  -9   0   9      762.87      739.30     22.06 o 
  -8   0   9       79.19       67.36      3.18 o 
  -7   0   9       34.19       24.30      2.13 o 
  -6   0   9      431.64      455.71     16.04 o 
  -5   0   9       81.80       74.82      3.00 o 
  -4   0   9       37.67       30.07      5.50 o 
  -3   0   9        9.73       14.79      1.65 o 
  -2   0   9     1047.42     1073.32     19.84 o 
  -1   0   9      166.42      186.79      6.37 o 
   0   0   9      152.55      148.02      6.42 o 
   1   0   9      789.03      788.20     16.71 o 
   2   0   9       35.76       29.20      3.29 o 
   3   0   9        0.01        0.54      1.78 o 
   4   0   9       53.48       48.82      5.19 o 
   5   0   9      247.98      240.64     10.63 o 
   6   0   9        1.44       -1.44      3.66 o 
 -12   1   9       22.82       16.56      4.39 o 
 -11   1   9      261.35      232.96     10.32 o 
 -10   1   9        5.23        4.49      2.92 o 
  -9   1   9       47.28       34.93      4.06 o 
  -8   1   9      380.43      411.51     10.32 o 
  -7   1   9      118.77      121.60      4.06 o 
  -6   1   9       60.53       53.07      2.73 o 
  -5   1   9       46.30       47.89      2.47 o 
  -4   1   9      333.65      337.81      7.53 o 
  -3   1   9       26.21       34.63      2.18 o 
  -2   1   9      785.10      716.86     13.97 o 
  -1   1   9      461.07      437.59     12.87 o 
   0   1   9      241.81      245.89      6.27 o 
   1   1   9      485.12      448.50      9.82 o 
   2   1   9      297.16      274.15      7.00 o 
   3   1   9        5.42        2.29      1.79 o 
   4   1   9       45.28       24.82      4.36 o 
   5   1   9      417.84      500.78     17.23 o 
   6   1   9       88.34       63.96      6.45 o 
 -12   2   9        1.29        3.13      3.29 o 
 -11   2   9      213.28      226.29     10.29 o 
 -10   2   9      498.96      504.38     16.77 o 
  -9   2   9        6.37        8.45      3.23 o 
  -8   2   9      390.82      365.41      9.80 o 
  -7   2   9        1.75        4.15      1.51 o 
  -6   2   9      659.20      709.84     13.98 o 
  -5   2   9      374.09      356.78      7.95 o 
  -4   2   9     1939.13     2072.15     36.50 o 
  -3   2   9       51.52       41.24      2.35 o 
  -2   2   9      118.57      103.37      3.61 o 
  -1   2   9       46.23       41.38      2.48 o 
   0   2   9     2557.75     2514.83     45.05 o 
   1   2   9       52.51       53.37      3.07 o 
   2   2   9       47.39       45.57      3.06 o 
   3   2   9       35.02       47.81      3.25 o 
   4   2   9        6.71        4.15      3.84 o 
   5   2   9        3.17        7.56      4.27 o 
   6   2   9       42.70       43.16      5.87 o 
 -12   3   9      275.70      334.06     13.67 o 
 -11   3   9       54.60       67.62      6.11 o 
 -10   3   9        4.43        5.19      3.35 o 
  -9   3   9      156.50      139.10      7.28 o 
  -8   3   9      934.21      979.11     18.63 o 
  -7   3   9       86.93       69.33      4.47 o 
  -6   3   9      246.86      245.34     12.32 o 
  -5   3   9       40.96       29.58      2.21 o 
  -4   3   9      174.40      152.69      4.48 o 
  -3   3   9      294.74      355.92     13.78 o 
  -2   3   9      291.24      252.57     10.55 o 
  -1   3   9      179.35      158.05      4.79 o 
   0   3   9       58.26       57.15      3.09 o 
   1   3   9        3.47        3.35      3.47 o 
   2   3   9      195.43      193.06      7.20 o 
   3   3   9        5.99       12.18      2.43 o 
   4   3   9       10.51        9.52      4.12 o 
   5   3   9       19.52       16.25      4.88 o 
 -12   4   9       28.97       25.93      5.22 o 
 -11   4   9      251.46      279.04     11.67 o 
 -10   4   9       52.22       65.96      5.35 o 
  -9   4   9      105.86       89.80      6.02 o 
  -8   4   9       93.16      112.21      4.11 o 
  -7   4   9      311.38      315.40      7.49 o 
  -6   4   9      523.26      474.27     10.21 o 
  -5   4   9     1408.71     1447.43     36.73 o 
  -4   4   9      925.83      938.75     17.85 o 
  -3   4   9       21.47       26.56      2.22 o 
  -2   4   9      159.49      163.86      6.84 o 
  -1   4   9      537.36      513.70     11.01 o 
   0   4   9      373.98      341.54      8.26 o 
   1   4   9      232.08      221.97      6.30 o 
   2   4   9      406.47      382.30      9.20 o 
   3   4   9      118.97      138.63      5.30 o 
   4   4   9       13.98       19.17      4.42 o 
 -12   5   9       78.61      105.86      7.80 o 
 -11   5   9      125.86      105.28      7.22 o 
 -10   5   9       32.99       34.10      4.73 o 
  -9   5   9      151.90      135.14      7.25 o 
  -8   5   9      562.46      573.61     12.03 o 
  -7   5   9       44.92       53.04      3.06 o 
  -6   5   9     1494.91     1469.67     31.34 o 
  -5   5   9       44.31       39.02      2.56 o 
  -4   5   9       89.07       60.51      3.03 o 
  -3   5   9       94.35       79.92      3.37 o 
  -2   5   9      510.69      509.75     15.51 o 
  -1   5   9      775.07      758.04     25.61 o 
   0   5   9      250.04      223.79      6.36 o 
   1   5   9       19.66       19.20      2.65 o 
   2   5   9       29.08       31.21      4.24 o 
   3   5   9      119.53      111.55      6.67 o 
 -11   6   9       12.13       20.74      4.73 o 
 -10   6   9        5.72        3.41      3.63 o 
  -9   6   9        0.00        0.31      3.19 o 
  -8   6   9      367.35      378.32      8.81 o 
  -7   6   9      448.64      420.72      9.50 o 
  -6   6   9       14.64       10.09      1.95 o 
  -5   6   9       24.99       21.82      2.28 o 
  -4   6   9      181.65      184.60      7.50 o 
  -3   6   9       40.59       39.05      2.79 o 
  -2   6   9       59.91       55.19      3.23 o 
  -1   6   9        0.94       -1.01      2.67 o 
   0   6   9       84.71       75.64      5.62 o 
   1   6   9       47.04       52.78      5.19 o 
   2   6   9      173.81      212.37      9.52 o 
   3   6   9       62.23       54.99      5.87 o 
 -11   7   9       27.64       22.73      5.07 o 
 -10   7   9       37.30       36.83      5.19 o 
  -9   7   9        5.66        8.02      3.66 o 
  -8   7   9       14.35       13.98      3.19 o 
  -7   7   9      381.40      378.12      8.89 o 
  -6   7   9      102.80       91.19      3.90 o 
  -5   7   9      262.60      300.13      7.51 o 
  -4   7   9        4.11        9.00      2.83 o 
  -3   7   9      515.88      463.67     14.78 o 
  -2   7   9      225.11      217.66      9.06 o 
  -1   7   9        5.10        7.90      3.16 o 
   0   7   9      264.85      280.05     10.94 o 
   1   7   9        0.45        0.15      3.29 o 
   2   7   9       47.14       32.44      4.92 o 
   3   7   9       39.17       20.83      5.56 o 
 -10   8   9       32.82       33.58      5.04 o 
  -9   8   9      307.51      313.17     12.07 o 
  -8   8   9      233.53      279.41     10.41 o 
  -7   8   9       96.83       99.97      6.02 o 
  -6   8   9       81.78       79.54      5.41 o 
  -5   8   9      984.94      895.58     25.01 o 
  -4   8   9      136.06      145.77      7.07 o 
  -3   8   9       66.76       58.31      4.64 o 
  -2   8   9      419.53      351.42     12.69 o 
  -1   8   9       30.24       32.78      4.67 o 
   0   8   9       43.33       48.42      5.35 o 
   1   8   9      115.12      146.11      8.29 o 
   2   8   9      217.20      251.70     11.15 o 
  -8   9   9        1.22        5.50      3.19 o 
  -7   9   9      130.71      122.36      6.91 o 
  -6   9   9       82.97       84.61      5.90 o 
  -5   9   9        2.19        2.92      2.83 o 
  -4   9   9        4.34        3.63      2.98 o 
  -3   9   9       11.43       18.34      3.44 o 
  -2   9   9      325.35      271.76     11.03 o 
  -1   9   9       22.71       17.54      4.24 o 
   0   9   9       36.62       33.33      5.19 o 
  -8  10   9      167.56      174.83      8.60 o 
  -7  10   9        4.32        1.11      3.72 o 
  -6  10   9       18.91       25.04      4.39 o 
  -5  10   9      146.53      137.97      7.43 o 
  -4  10   9       67.20       55.17      5.22 o 
  -3  10   9      173.35      137.81      7.62 o 
  -2  10   9        4.99       11.18      4.02 o 
  -1  10   9       91.22       93.02      7.22 o 
  -7  11   9        8.53       12.78      4.24 o 
  -6  11   9       96.19       91.09      6.94 o 
  -5  11   9       93.05      101.59      6.94 o 
  -4  11   9        2.44        3.87      3.47 o 
  -3  11   9        0.23        3.38      3.26 o 
  -1 -13  10      106.99       98.68      6.91 o 
   0 -13  10       28.60       18.95      4.55 o 
   1 -13  10      123.61      135.51      8.60 o 
  -3 -12  10      130.17      118.68      7.96 o 
  -2 -12  10        5.79        7.96      3.35 o 
  -1 -12  10      135.91      135.39      7.90 o 
   0 -12  10       79.73       71.64      5.81 o 
   1 -12  10      232.84      239.65     10.54 o 
   2 -12  10       56.88       78.95      6.61 o 
   3 -12  10       45.59       32.32      5.07 o 
  -5 -11  10       32.57       38.52      5.44 o 
  -4 -11  10       16.11       11.06      3.90 o 
  -3 -11  10       85.98       99.26      6.97 o 
  -1 -11  10       31.90       33.76      4.58 o 
   0 -11  10       11.87       17.88      4.12 o 
   1 -11  10        5.25        6.61      3.66 o 
   2 -11  10       73.12       60.37      5.68 o 
  -6 -10  10       19.90       33.55      5.16 o 
  -5 -10  10      105.52      141.29      7.99 o 
  -3 -10  10      150.57      131.27      7.16 o 
  -2 -10  10      160.73      145.62      7.68 o 
  -1 -10  10      250.63      223.50      9.46 o 
   0 -10  10       19.85       28.39      4.02 o 
   1 -10  10       31.36       38.55      4.67 o 
   2 -10  10       13.79       10.02      3.56 o 
   3 -10  10       14.12        6.61      3.87 o 
   5 -10  10       66.73       76.50      7.40 o 
  -6  -9  10        7.38        2.46      3.47 o 
  -5  -9  10       31.94       28.29      4.33 o 
  -4  -9  10       51.69       58.06      4.70 o 
  -3  -9  10      168.39      148.72      7.31 o 
  -2  -9  10        4.02       15.48      3.56 o 
  -1  -9  10       33.54       27.68      3.93 o 
   0  -9  10      257.82      254.00      9.98 o 
   1  -9  10       62.88       63.28      3.92 o 
   2  -9  10       23.06       24.28      3.00 o 
   3  -9  10       27.61       31.33      3.20 o 
   4  -9  10      167.01      171.91      9.09 o 
   5  -9  10      369.54      340.17     13.61 o 
  -6  -8  10      992.12      951.77     26.45 o 
  -5  -8  10      205.37      203.83      8.63 o 
  -4  -8  10        6.00        4.82      2.73 o 
  -3  -8  10        2.45        0.03      2.12 o 
  -2  -8  10      685.85      696.21     25.39 o 
  -1  -8  10       97.37       90.33      3.99 o 
   0  -8  10       65.23       73.25      4.58 o 
   1  -8  10      277.41      251.80      8.56 o 
   2  -8  10       10.94       23.00      4.98 o 
   3  -8  10      208.60      226.17      6.74 o 
   4  -8  10       28.75       25.84      5.01 o 
   5  -8  10       15.42       23.41      5.13 o 
   6  -8  10        2.56        1.51      4.61 o 
  -7  -7  10       93.13       89.09      6.02 o 
  -6  -7  10      333.08      371.82     20.15 o 
  -5  -7  10        1.75        4.67      2.01 o 
  -4  -7  10      512.67      528.63     11.35 o 
  -3  -7  10        1.65        4.46      1.82 o 
  -2  -7  10      439.25      432.14      9.75 o 
  -1  -7  10      643.19      641.96     13.28 o 
   0  -7  10       11.08       12.29      3.10 o 
   1  -7  10        2.62        0.55      1.93 o 
   2  -7  10      100.61       97.68      4.27 o 
   3  -7  10       11.11       10.43      2.54 o 
   4  -7  10        0.85       -0.31      3.75 o 
   5  -7  10        3.28        0.18      3.75 o 
   6  -7  10       58.85       47.34      6.21 o 
  -8  -6  10        5.12        4.79      3.21 o 
  -7  -6  10      485.61      470.08     18.20 o 
  -6  -6  10        3.21       11.08      2.20 o 
  -5  -6  10      257.70      271.51      6.97 o 
  -4  -6  10      512.20      510.99     10.97 o 
  -3  -6  10        5.73       13.12      4.07 o 
  -2  -6  10        2.68        2.88      1.74 o 
  -1  -6  10       89.16      117.19      4.29 o 
   0  -6  10        1.48        3.87      1.84 o 
   1  -6  10      189.26      197.83      5.85 o 
   2  -6  10        8.38       13.68      3.01 o 
   3  -6  10       17.83       19.08      4.56 o 
   4  -6  10      246.42      284.41     11.86 o 
   5  -6  10      185.64      191.02      9.77 o 
   6  -6  10      153.28      138.21      8.54 o 
 -10  -5  10      112.19      118.71      8.05 o 
  -9  -5  10       39.21       42.61      5.19 o 
  -8  -5  10      198.43      200.48      6.19 o 
  -7  -5  10        9.60        8.19      2.17 o 
  -6  -5  10      190.29      239.41     10.75 o 
  -5  -5  10     2530.88     2665.18     46.76 o 
  -4  -5  10       81.96       93.52      4.47 o 
  -3  -5  10      333.50      339.59      7.92 o 
  -2  -5  10      369.19      386.62      8.75 o 
  -1  -5  10        1.09        8.78      1.83 o 
   0  -5  10       91.93       88.95      7.37 o 
   1  -5  10       11.16        7.48      2.00 o 
   2  -5  10      839.08      863.05     17.07 o 
   3  -5  10       18.77       18.58      2.60 o 
   4  -5  10        0.15        1.26      3.56 o 
   5  -5  10      412.50      352.09     13.95 o 
   6  -5  10       78.10       87.68      7.43 o 
 -10  -4  10       41.85       51.43      5.87 o 
  -9  -4  10      136.67      129.43      7.43 o 
  -8  -4  10        4.29        5.31      2.98 o 
  -7  -4  10       84.18       79.31      3.71 o 
  -6  -4  10        7.89        4.74      1.79 o 
  -5  -4  10      131.75      155.33      4.81 o 
  -4  -4  10      586.15      600.30     22.73 o 
  -3  -4  10        6.12        3.37      2.33 o 
  -2  -4  10      566.54      477.23     10.21 o 
  -1  -4  10      484.32      412.60      9.18 o 
   0  -4  10      485.46      384.74      8.83 o 
   1  -4  10       80.99       77.65      3.62 o 
   2  -4  10        3.55        3.30      1.99 o 
   3  -4  10      137.34      133.84      4.91 o 
   4  -4  10       46.73       61.87      6.08 o 
   5  -4  10        0.15        2.61      3.75 o 
   6  -4  10      465.62      453.41     16.93 o 
 -11  -3  10       27.13       27.13      5.35 o 
 -10  -3  10       96.12      141.53      8.20 o 
  -9  -3  10      671.84      661.52     20.52 o 
  -8  -3  10       53.71       50.36      8.03 o 
  -7  -3  10      162.78      166.09      6.08 o 
  -6  -3  10      152.55      185.28      5.36 o 
  -5  -3  10       69.22       77.80      3.32 o 
  -4  -3  10       21.26       13.20      3.70 o 
  -3  -3  10      561.34      629.05     12.66 o 
  -2  -3  10      752.51      726.63     14.35 o 
  -1  -3  10       40.50       27.83      2.23 o 
   0  -3  10        4.59        6.01      3.64 o 
   1  -3  10      898.32      849.23     24.39 o 
   2  -3  10      382.29      373.64      8.82 o 
   3  -3  10      256.27      261.40     18.25 o 
   4  -3  10        1.00        9.80      3.53 o 
   5  -3  10        3.90        5.25      3.38 o 
   6  -3  10       34.53       31.18      5.04 o 
 -11  -2  10      118.79       76.53      6.73 o 
 -10  -2  10        1.34       -0.52      3.23 o 
  -9  -2  10       25.14       22.86      3.99 o 
  -8  -2  10        1.00        1.87      1.82 o 
  -7  -2  10       11.93       19.74      2.36 o 
  -6  -2  10      292.81      257.73      6.57 o 
  -5  -2  10      221.44      205.47     13.69 o 
  -4  -2  10      342.75      306.34      7.22 o 
  -3  -2  10      186.32      186.46      5.11 o 
  -2  -2  10        2.09        7.57      1.55 o 
  -1  -2  10      297.11      266.30      6.61 o 
   0  -2  10        6.33        3.17      1.61 o 
   1  -2  10       40.11       41.46      2.78 o 
   2  -2  10       72.38       61.45      3.29 o 
   3  -2  10      456.87      421.05      9.71 o 
   4  -2  10       58.85       69.37      5.93 o 
   5  -2  10       35.36       43.62      5.47 o 
   6  -2  10      185.59      232.93     11.15 o 
 -11  -1  10      316.05      325.92     13.09 o 
 -10  -1  10       80.90       90.57      6.42 o 
  -9  -1  10      202.17      189.03      8.69 o 
  -8  -1  10       20.10       17.80      3.47 o 
  -7  -1  10       31.77       32.04      2.56 o 
  -6  -1  10       74.48       67.50      3.08 o 
  -5  -1  10      168.15      129.17      6.99 o 
  -4  -1  10      334.56      335.40      9.20 o 
  -3  -1  10     1046.92     1044.08     19.59 o 
  -2  -1  10      235.08      279.66      6.81 o 
  -1  -1  10       51.18       57.94      2.93 o 
   0  -1  10      163.43      142.81      5.44 o 
   1  -1  10      107.52      117.04      4.25 o 
   2  -1  10        1.22        0.60      1.72 o 
   3  -1  10      203.65      225.82      6.47 o 
   4  -1  10       16.91       20.77      4.33 o 
   5  -1  10        0.00       -3.13      3.13 o 
   6  -1  10       11.37       28.08      5.25 o 
 -11   0  10        0.36        5.50      3.47 o 
 -10   0  10       94.85       78.77      6.02 o 
  -9   0  10       25.32       18.92      3.66 o 
  -8   0  10        6.93        3.10      2.07 o 
  -7   0  10       31.55       10.48      2.14 o 
  -6   0  10      252.64      254.60      6.48 o 
  -5   0  10      256.97      302.72      7.21 o 
  -4   0  10        4.60        2.59      1.26 o 
  -3   0  10      413.59      433.83     10.83 o 
  -2   0  10      277.53      249.27      6.33 o 
  -1   0  10      150.02      125.46      5.87 o 
   0   0  10      419.13      422.35      9.44 o 
   1   0  10       48.55       33.60      2.69 o 
   2   0  10      271.01      294.32      7.54 o 
   3   0  10        2.57        9.08      2.41 o 
   4   0  10        0.08       -0.03      3.38 o 
   5   0  10      534.42      487.57     17.27 o 
   6   0  10       23.70       49.03      6.30 o 
 -11   1  10       28.15       29.77      4.58 o 
 -10   1  10      183.72      160.21      8.11 o 
  -9   1  10        0.03       -2.80      2.80 o 
  -8   1  10        0.03       -1.51      1.57 o 
  -7   1  10      495.11      428.36      9.55 o 
  -6   1  10       47.80       41.52      2.63 o 
  -5   1  10      144.27      141.49      4.41 o 
  -4   1  10        2.14        0.76      2.12 o 
  -3   1  10     1310.07     1243.77     22.95 o 
  -2   1  10      837.36      864.54     22.26 o 
  -1   1  10       19.28       18.78      2.13 o 
   0   1  10      437.43      448.65     20.14 o 
   1   1  10      233.64      237.89      6.53 o 
   2   1  10       16.66       21.30      2.55 o 
   3   1  10      182.55      206.03      8.74 o 
   5   1  10       11.44       20.09      4.92 o 
 -12   2  10       70.18       61.56      6.57 o 
 -11   2  10       30.10       19.66      4.45 o 
 -10   2  10        7.68        3.81      2.98 o 
  -9   2  10       30.67       39.32      4.30 o 
  -8   2  10       12.91       17.15      2.26 o 
  -7   2  10      292.49      251.58      6.57 o 
  -6   2  10     1489.57     1533.87     27.88 o 
  -5   2  10      625.82      581.66     29.23 o 
  -4   2  10      286.74      270.92      6.67 o 
  -3   2  10      481.49      438.00     12.41 o 
  -2   2  10      271.16      290.01      7.14 o 
  -1   2  10      123.79      107.81      6.99 o 
   0   2  10      199.58      198.10      5.78 o 
   1   2  10      942.26      931.34     18.27 o 
   2   2  10        2.97        5.06      2.14 o 
   3   2  10       10.37        9.94      2.58 o 
   4   2  10       76.32       60.92      6.17 o 
   5   2  10        0.07        7.34      4.76 o 
 -12   3  10       31.20       28.51      5.41 o 
 -11   3  10       41.09       28.32      4.67 o 
 -10   3  10        1.81        4.33      3.47 o 
  -9   3  10      246.01      210.96      9.31 o 
  -8   3  10     1378.77     1400.95     25.87 o 
  -7   3  10      407.26      355.52      8.37 o 
  -6   3  10       66.75       56.23      4.95 o 
  -5   3  10      632.32      616.15     37.30 o 
  -4   3  10      725.87      713.93     14.24 o 
  -3   3  10        5.32       14.91      1.93 o 
  -2   3  10        7.43        4.43      1.73 o 
  -1   3  10      422.96      376.84     11.55 o 
   0   3  10      277.62      277.21      7.59 o 
   1   3  10       34.88       27.95      2.82 o 
   2   3  10      125.89      121.95      4.87 o 
   3   3  10      142.40      153.55      9.00 o 
   4   3  10      198.31      191.88      9.80 o 
 -11   4  10       75.81       81.75      6.76 o 
 -10   4  10      471.80      462.81     15.97 o 
  -9   4  10        1.29        2.30      3.13 o 
  -8   4  10        0.62        1.41      2.52 o 
  -7   4  10        1.71        4.78      1.76 o 
  -6   4  10       38.65       38.78      2.68 o 
  -5   4  10     1590.55     1577.88     33.67 o 
  -4   4  10      470.16      463.24     10.11 o 
  -3   4  10      683.45      622.73     12.84 o 
  -2   4  10      670.23      763.08     21.38 o 
  -1   4  10      141.29      112.05      7.28 o 
   0   4  10       50.21       60.32      5.41 o 
   1   4  10      263.19      310.24      8.09 o 
   2   4  10       27.89       35.30      4.75 o 
   3   4  10        0.49        0.95      3.96 o 
 -11   5  10        0.51        1.97      3.84 o 
 -10   5  10      314.85      336.27     12.87 o 
  -9   5  10       29.17       36.04      4.70 o 
  -8   5  10      313.16      317.24      7.98 o 
  -7   5  10       11.83       13.28      2.16 o 
  -6   5  10        2.97        3.29      1.80 o 
  -5   5  10     1897.68     1824.32     32.89 o 
  -4   5  10      548.84      507.11     10.98 o 
  -3   5  10        0.40        0.80      1.60 o 
  -2   5  10      724.48      674.13     16.24 o 
  -1   5  10      145.87      196.48      6.03 o 
   0   5  10       69.99       75.94      3.97 o 
   1   5  10      349.82      381.92     13.21 o 
   2   5  10      290.24      300.45     11.55 o 
 -11   6  10      485.63      530.58     18.22 o 
 -10   6  10      149.02      155.82      8.42 o 
  -9   6  10      260.43      248.66     10.45 o 
  -8   6  10       14.66       17.48      2.49 o 
  -7   6  10        0.13        0.50      1.83 o 
  -6   6  10      129.37      126.36      5.59 o 
  -5   6  10       57.83       68.24      3.79 o 
  -4   6  10      647.94      581.22     12.38 o 
  -3   6  10        0.85       -0.14      1.76 o 
  -2   6  10       85.36       82.30      5.71 o 
  -1   6  10        3.68       13.92      3.32 o 
   0   6  10      277.98      322.82     12.01 o 
   1   6  10       41.93       32.50      4.70 o 
   2   6  10        0.47        3.44      3.87 o 
 -11   7  10       35.09       25.47      5.28 o 
 -10   7  10        4.47        5.96      3.93 o 
  -9   7  10       17.71       27.50      4.55 o 
  -8   7  10       11.61       16.46      2.54 o 
  -7   7  10       38.22       48.98      6.31 o 
  -6   7  10      229.93      222.70      6.40 o 
  -5   7  10       22.88       26.11      3.81 o 
  -4   7  10       86.73      107.58      6.30 o 
  -3   7  10      136.05      137.29      7.07 o 
  -2   7  10      143.75      135.48      7.43 o 
  -1   7  10      172.62      194.62      9.12 o 
   0   7  10       39.96       45.99      5.28 o 
   1   7  10       15.65       18.59      4.61 o 
   2   7  10       58.92       36.87      5.44 o 
 -10   8  10       88.07      100.64      7.40 o 
  -8   8  10        1.42        2.70      3.04 o 
  -7   8  10        4.57        3.99      3.10 o 
  -6   8  10       13.59        6.21      3.23 o 
  -5   8  10        6.23        8.11      3.26 o 
  -4   8  10       59.00       51.27      4.88 o 
  -3   8  10      373.56      377.62     13.36 o 
  -2   8  10        9.76        5.56      3.50 o 
  -1   8  10       71.83       76.86      6.39 o 
   0   8  10        0.23        3.44      3.78 o 
   1   8  10        0.01       -0.68      4.15 o 
  -8   9  10        0.03        0.28      3.26 o 
  -7   9  10       25.16       33.76      4.73 o 
  -6   9  10       21.11       27.00      4.45 o 
  -5   9  10       81.07       72.47      5.71 o 
  -4   9  10      107.43      116.80      7.00 o 
  -3   9  10      265.30      278.82     11.24 o 
  -2   9  10       19.18       16.87      4.30 o 
  -1   9  10       22.81       37.51      5.44 o 
  -8  10  10       23.12       19.42      4.61 o 
  -7  10  10      257.66      272.46     11.43 o 
  -6  10  10      122.63      129.03      7.74 o 
  -5  10  10       23.04       29.34      4.67 o 
  -4  10  10        0.30        3.56      3.19 o 
  -3  10  10       12.63        5.28      3.19 o 
  -3 -12  11      106.61      112.44      8.08 o 
  -2 -12  11        0.96        4.39      3.26 o 
  -1 -12  11       18.48       16.74      4.15 o 
   0 -12  11        6.45        2.43      3.56 o 
   2 -12  11        1.68        9.52      4.15 o 
  -4 -11  11       25.06       26.45      4.95 o 
  -2 -11  11       38.13       45.13      5.38 o 
  -1 -11  11       59.80       52.93      5.35 o 
   0 -11  11       11.36       17.88      4.39 o 
   1 -11  11      374.04      358.97     13.33 o 
   2 -11  11       12.20       15.67      4.64 o 
   3 -11  11      152.76      174.62      9.03 o 
  -6 -10  11       98.21      113.58      7.71 o 
  -4 -10  11       63.51       81.01      6.17 o 
  -3 -10  11       18.74       16.99      3.72 o 
  -2 -10  11       24.00       24.42      4.30 o 
  -1 -10  11       19.95       19.14      4.09 o 
   0 -10  11        4.07        8.20      3.59 o 
   1 -10  11       26.07       22.55      4.36 o 
   2 -10  11       66.97       68.48      5.96 o 
   3 -10  11      268.86      272.03     10.88 o 
   4 -10  11      279.14      262.51     11.89 o 
  -6  -9  11      112.46      117.02      7.68 o 
  -5  -9  11       25.74       23.44      4.18 o 
  -4  -9  11        7.15        5.44      3.04 o 
  -3  -9  11      199.57      195.75      8.60 o 
  -2  -9  11       21.68        7.43      3.32 o 
  -1  -9  11       44.81       33.58      4.36 o 
   0  -9  11       63.20       69.06      6.37 o 
   1  -9  11      227.66      241.91      7.29 o 
   2  -9  11       51.04       48.28      6.16 o 
   3  -9  11      246.75      254.71      7.59 o 
   4  -9  11        7.16        1.47      4.70 o 
   5  -9  11       18.20       12.01      5.04 o 
  -7  -8  11        9.12       15.58      4.39 o 
  -6  -8  11       23.00       39.81      4.88 o 
  -5  -8  11        1.13        5.19      2.70 o 
  -4  -8  11       44.41       59.69      4.98 o 
  -3  -8  11       74.59       81.99      3.86 o 
  -2  -8  11      284.48      340.22      8.56 o 
  -1  -8  11        4.31        5.30      2.46 o 
   0  -8  11        2.58        2.89      2.38 o 
   1  -8  11       11.06       10.65      2.59 o 
   2  -8  11      187.53      190.68      6.34 o 
   3  -8  11      189.54      186.30     15.24 o 
   4  -8  11       29.84       20.61      5.16 o 
   5  -8  11       52.12       57.05      6.70 o 
  -8  -7  11       23.87       31.15      4.92 o 
  -7  -7  11       45.94       55.02      5.22 o 
  -6  -7  11        9.07        7.32      3.26 o 
  -5  -7  11      323.81      306.50      7.96 o 
  -4  -7  11      412.70      424.50      9.89 o 
  -3  -7  11       21.51       30.25      2.73 o 
  -2  -7  11      265.00      223.53      8.46 o 
  -1  -7  11       13.32       11.41      2.29 o 
   0  -7  11      865.66      812.16     16.45 o 
   1  -7  11       25.73       31.20      3.01 o 
   2  -7  11        3.13        8.12      2.45 o 
   3  -7  11        3.59        2.94      4.39 o 
   4  -7  11       69.77       58.19      6.45 o 
   5  -7  11       73.29      118.64      8.29 o 
  -9  -6  11       18.15       29.65      5.25 o 
  -8  -6  11        6.79        5.16      2.45 o 
  -7  -6  11      115.40      133.62      5.68 o 
  -6  -6  11        3.45        5.96      2.17 o 
  -5  -6  11        0.10        0.84      1.90 o 
  -4  -6  11      619.12      541.83     11.68 o 
  -3  -6  11      756.18      711.71     14.53 o 
  -2  -6  11     1074.18     1014.37     19.57 o 
  -1  -6  11      543.37      499.45     11.67 o 
   0  -6  11        2.07        8.11      2.16 o 
   1  -6  11        4.37        4.87      2.18 o 
   2  -6  11       74.72       78.24      4.07 o 
   3  -6  11      156.94      171.23      5.92 o 
   4  -6  11      353.45      358.27     14.13 o 
   5  -6  11       61.27       75.54      7.16 o 
  -9  -5  11       29.86       36.16      5.47 o 
  -8  -5  11       28.98       39.95      3.38 o 
  -7  -5  11        3.54        0.00      2.05 o 
  -6  -5  11       82.96      126.67      4.69 o 
  -5  -5  11       32.48       36.07      2.82 o 
  -4  -5  11      730.56      733.45     14.82 o 
  -3  -5  11      100.07       93.76      3.85 o 
  -2  -5  11      613.42      552.88     15.02 o 
  -1  -5  11       88.83       80.28      3.73 o 
   0  -5  11       52.83       53.34      3.28 o 
   1  -5  11      128.78      122.71      4.69 o 
   2  -5  11      375.35      390.26      9.45 o 
   3  -5  11        2.86       -0.27      2.15 o 
   4  -5  11       63.38       65.25      6.61 o 
   5  -5  11       12.46        5.93      4.42 o 
   6  -5  11       76.18       87.68      7.99 o 
 -10  -4  11      142.78      196.65      9.89 o 
  -9  -4  11       13.53        9.71      4.15 o 
  -8  -4  11        1.12        1.41      2.20 o 
  -7  -4  11        2.30        1.19      1.98 o 
  -6  -4  11      119.45      119.42      4.47 o 
  -5  -4  11       35.73       21.19      2.36 o 
  -4  -4  11      221.72      192.10      5.51 o 
  -3  -4  11      317.43      322.00      7.79 o 
  -2  -4  11        5.84       13.45      2.13 o 
  -1  -4  11      294.31      335.48      8.16 o 
   0  -4  11      575.46      562.10     19.06 o 
   1  -4  11      111.19      103.81      4.29 o 
   2  -4  11       37.41       36.75      3.16 o 
   3  -4  11        1.57        0.76      2.11 o 
   4  -4  11      138.73      141.72      8.60 o 
   5  -4  11      178.98      147.86      9.06 o 
 -10  -3  11       42.14       44.45      5.62 o 
  -8  -3  11      220.67      222.69      7.45 o 
  -7  -3  11      172.33      162.16      5.29 o 
  -6  -3  11        8.25       10.54      2.05 o 
  -5  -3  11      288.67      297.70      7.42 o 
  -4  -3  11        2.54        1.35      1.39 o 
  -3  -3  11      150.17      130.41      7.93 o 
  -2  -3  11       34.18       41.22      2.82 o 
  -1  -3  11       98.81       90.54      3.81 o 
   0  -3  11        5.33        7.85      2.10 o 
   1  -3  11       14.56       13.93      2.31 o 
   2  -3  11      677.63      649.66     13.76 o 
   3  -3  11        3.09        0.99      2.23 o 
   4  -3  11        0.39        2.76      3.04 o 
   5  -3  11      313.17      309.42     13.03 o 
 -11  -2  11        3.35        8.66      4.15 o 
 -10  -2  11       45.99       38.46      5.13 o 
  -9  -2  11        5.55        7.80      3.35 o 
  -8  -2  11       21.60       21.59      2.71 o 
  -7  -2  11      795.16      808.82     16.21 o 
  -6  -2  11      133.51      137.50      7.76 o 
  -5  -2  11      814.90      786.39     15.57 o 
  -4  -2  11        8.42        3.23      1.52 o 
  -3  -2  11      312.58      309.90      7.52 o 
  -2  -2  11        2.10        2.26      1.55 o 
  -1  -2  11      472.17      496.90     10.81 o 
   0  -2  11      130.71      141.80      4.73 o 
   1  -2  11      387.91      404.48      9.46 o 
   2  -2  11        1.02        2.09      1.95 o 
   3  -2  11      428.65      410.31      9.83 o 
   4  -2  11        8.27        7.59      3.93 o 
   5  -2  11        1.22        0.34      3.69 o 
 -11  -1  11       21.32       25.99      4.67 o 
 -10  -1  11        1.96       -1.44      3.04 o 
  -9  -1  11      268.79      284.66     11.21 o 
  -8  -1  11      592.26      547.41     11.97 o 
  -7  -1  11      121.82      116.69      4.36 o 
  -6  -1  11       86.11       90.31      4.95 o 
  -5  -1  11     1068.71      973.27     18.70 o 
  -4  -1  11      123.80      138.71      5.64 o 
  -3  -1  11       31.38       27.56      2.36 o 
  -2  -1  11      581.81      595.46     12.41 o 
  -1  -1  11       15.30       11.97      1.95 o 
   0  -1  11       27.62       31.06      4.07 o 
   1  -1  11      344.32      325.70      8.13 o 
   2  -1  11      205.61      201.04      6.16 o 
   3  -1  11       63.48       66.75      3.90 o 
   4  -1  11      126.69      114.34      7.71 o 
   5  -1  11        1.46        7.68      3.75 o 
 -11   0  11      462.35      574.85     19.38 o 
 -10   0  11       76.38       80.77      6.11 o 
  -9   0  11      448.52      415.26     14.53 o 
  -8   0  11      935.18      934.70     18.41 o 
  -7   0  11      302.13      262.77      6.94 o 
  -6   0  11      278.57      239.63      6.36 o 
  -5   0  11        8.03       10.90      3.15 o 
  -4   0  11      580.40      585.46     18.34 o 
  -3   0  11      416.51      371.01      8.53 o 
  -2   0  11      238.56      269.35      6.92 o 
  -1   0  11      259.05      251.26      6.66 o 
   0   0  11       12.18       15.14      2.25 o 
   1   0  11       98.15       85.37      4.01 o 
   2   0  11      306.22      262.94     16.33 o 
   3   0  11      188.82      229.95     10.60 o 
   4   0  11      163.20      161.35      9.19 o 
   5   0  11        2.14        5.31      4.45 o 
 -11   1  11        8.56       16.31      4.09 o 
 -10   1  11       21.49       13.70      3.81 o 
  -9   1  11        2.05        3.53      3.23 o 
  -8   1  11      237.44      264.59      7.07 o 
  -7   1  11      533.06      511.84     11.15 o 
  -6   1  11      383.70      415.16     15.61 o 
  -5   1  11       68.57       65.39      3.70 o 
  -4   1  11       80.77       73.60      3.28 o 
  -3   1  11      707.97      612.48     12.68 o 
  -2   1  11        6.25       18.29      2.19 o 
  -1   1  11      101.92       93.89      3.89 o 
   0   1  11      132.84      150.10      5.02 o 
   1   1  11      115.31      110.64      4.54 o 
   2   1  11      298.81      262.64     10.00 o 
   3   1  11      220.27      214.65     10.38 o 
   4   1  11        6.08        5.84      4.30 o 
 -11   2  11       23.41       30.63      5.16 o 
 -10   2  11      346.84      319.96     12.63 o 
  -9   2  11       75.17       61.81      5.25 o 
  -8   2  11      266.83      268.96      7.17 o 
  -7   2  11       37.43       30.90      2.62 o 
  -6   2  11      958.74      966.15     18.72 o 
  -5   2  11      863.39      871.26     17.06 o 
  -4   2  11     1217.07     1187.54     22.29 o 
  -3   2  11      365.02      338.44      8.14 o 
  -2   2  11      129.91      116.78      4.39 o 
  -1   2  11      420.49      429.57      9.90 o 
   0   2  11        0.49        0.76      1.92 o 
   1   2  11      220.13      186.35      6.02 o 
   2   2  11       83.44       84.00      4.35 o 
   3   2  11       61.36       63.50      6.61 o 
   4   2  11       16.84       17.14      5.10 o 
 -11   3  11       69.05       74.04      6.61 o 
 -10   3  11       26.81       28.97      4.79 o 
  -9   3  11       27.82       41.50      5.07 o 
  -8   3  11      220.72      191.49      5.88 o 
  -7   3  11       92.70       78.15      3.69 o 
  -6   3  11       49.11       59.79      3.69 o 
  -5   3  11      131.48      132.69      5.93 o 
  -4   3  11      424.42      391.74      9.09 o 
  -3   3  11       20.59       20.75      2.35 o 
  -2   3  11       34.96       34.64      2.85 o 
  -1   3  11       26.09       25.96      2.79 o 
   0   3  11       77.06       84.54      5.61 o 
   1   3  11       31.55       18.79      2.87 o 
   2   3  11        5.06        5.30      2.63 o 
   3   3  11      217.15      237.07     11.00 o 
   4   3  11       86.40       54.90      6.57 o 
 -11   4  11      157.11      190.10      9.77 o 
 -10   4  11      105.90      112.47      7.31 o 
  -8   4  11       24.71       25.40      2.68 o 
  -7   4  11        8.29        7.45      2.09 o 
  -6   4  11      417.65      378.63      8.95 o 
  -5   4  11      358.22      294.83     10.31 o 
  -4   4  11      707.07      676.43     14.01 o 
  -3   4  11        6.40        3.50      1.82 o 
  -2   4  11      994.31     1012.09     19.75 o 
  -1   4  11      304.01      319.82      8.22 o 
   0   4  11       14.65       16.58      2.75 o 
   1   4  11      115.88      121.44      5.09 o 
   2   4  11       30.52       28.46      3.42 o 
 -11   5  11       23.79       31.89      5.41 o 
 -10   5  11      278.23      295.47     12.23 o 
  -9   5  11        6.82        4.30      3.41 o 
  -8   5  11       33.81       34.34      3.06 o 
  -7   5  11       25.08       22.52      2.83 o 
  -6   5  11      412.27      374.10     12.07 o 
  -5   5  11       19.41       24.83      2.60 o 
  -4   5  11        1.34        2.50      1.86 o 
  -3   5  11       42.92       44.75      8.22 o 
  -2   5  11       26.08       29.24      4.41 o 
  -1   5  11      123.37      144.98      5.45 o 
   0   5  11      409.51      416.46     13.44 o 
   1   5  11        0.44       -2.12      3.26 o 
   2   5  11       40.84       41.87      5.16 o 
  -9   6  11        5.77        7.56      4.02 o 
  -8   6  11      395.15      365.37      9.07 o 
  -7   6  11       33.90       36.85      3.17 o 
  -6   6  11      171.55      164.63      5.52 o 
  -5   6  11       58.72       76.50      3.80 o 
  -4   6  11       74.93       90.56      4.21 o 
  -3   6  11       12.41        8.20      2.34 o 
  -2   6  11        0.84       -1.35      2.86 o 
  -1   6  11       58.35       51.09      4.98 o 
   0   6  11       73.66       71.92      6.02 o 
   1   6  11        2.86        5.68      3.93 o 
 -10   7  11       22.34       21.54      5.13 o 
  -9   7  11       21.38       34.04      5.13 o 
  -8   7  11      141.72      140.98      5.35 o 
  -7   7  11      118.44      135.67      5.12 o 
  -6   7  11      409.13      402.05     13.70 o 
  -5   7  11       12.84       18.28      3.63 o 
  -4   7  11       19.60       19.08      3.69 o 
  -3   7  11      207.88      214.77      9.58 o 
  -2   7  11        1.30        1.57      3.29 o 
  -1   7  11      101.71      102.27      6.79 o 
   0   7  11       59.72       61.44      6.33 o 
  -8   8  11        0.23        2.83      3.32 o 
  -7   8  11        3.95        2.76      3.29 o 
  -6   8  11      223.11      276.43     11.06 o 
  -5   8  11       78.91       73.15      5.81 o 
  -4   8  11       46.93       42.03      4.88 o 
  -3   8  11       25.42       24.48      4.27 o 
  -2   8  11      124.21       97.54      7.19 o 
  -1   8  11       99.05       91.43      7.19 o 
  -8   9  11      183.57      234.34     10.45 o 
  -7   9  11      301.97      327.30     12.63 o 
  -6   9  11       61.26       55.45      5.50 o 
  -5   9  11        3.09        4.64      3.07 o 
  -4   9  11        1.27        2.33      3.10 o 
  -3   9  11       75.10       79.51      6.45 o 
  -2   9  11       17.57       16.22      4.67 o 
  -4 -11  12      118.06      151.15      8.57 o 
  -3 -11  12        0.08       -1.84      2.92 o 
  -2 -11  12       19.38        8.23      3.99 o 
  -1 -11  12      113.86      125.56      7.80 o 
   0 -11  12       33.11       33.15      5.13 o 
   1 -11  12        0.00        2.61      3.99 o 
   2 -11  12        1.04        4.55      4.15 o 
  -5 -10  12      255.76      281.65     11.77 o 
  -4 -10  12      138.14      172.71      8.66 o 
  -3 -10  12      347.06      342.75     12.60 o 
  -2 -10  12        1.55        2.12      3.38 o 
  -1 -10  12       32.24       23.62      4.36 o 
   0 -10  12       98.90      110.78      7.04 o 
   1 -10  12       29.32       33.46      5.10 o 
   2 -10  12       11.70       10.69      4.09 o 
  -6  -9  12       52.67       34.59      5.10 o 
  -5  -9  12       24.87       19.45      4.15 o 
  -4  -9  12       50.50       45.10      4.85 o 
  -3  -9  12       73.66       98.12      6.21 o 
  -2  -9  12      259.93      240.58     10.14 o 
  -1  -9  12        8.56        7.83      3.29 o 
   0  -9  12      319.87      334.32      9.02 o 
   1  -9  12       53.89       69.38      7.70 o 
   2  -9  12       72.39       77.26      4.66 o 
   3  -9  12        3.29        2.55      4.85 o 
   4  -9  12      101.33       93.76      8.08 o 
  -7  -8  12       23.81       31.52      4.98 o 
  -6  -8  12       65.29       77.54      6.21 o 
  -5  -8  12      765.44      810.91     23.50 o 
  -4  -8  12      395.55      384.87     13.43 o 
  -3  -8  12      160.24      170.81      5.73 o 
  -2  -8  12        6.80        7.64      2.44 o 
  -1  -8  12      950.40      944.02     19.04 o 
   0  -8  12      115.97       99.64      6.90 o 
   1  -8  12       10.19       10.40      2.81 o 
   2  -8  12      205.57      217.00      7.17 o 
   3  -8  12      102.67      107.74      8.14 o 
   4  -8  12       15.49       16.31      5.38 o 
  -8  -7  12       86.55       96.53      6.76 o 
  -7  -7  12        1.52        4.76      3.72 o 
  -6  -7  12      336.93      347.03      8.96 o 
  -5  -7  12      178.50      161.83      8.85 o 
  -4  -7  12      176.14      188.37      6.04 o 
  -3  -7  12       23.23       26.64      2.89 o 
  -2  -7  12      155.02      165.76      5.59 o 
  -1  -7  12       57.00       58.57      3.74 o 
   0  -7  12        9.83        7.37      2.47 o 
   1  -7  12      229.74      229.31     10.03 o 
   2  -7  12       28.08       25.04      3.66 o 
   3  -7  12        0.85       -1.75      4.21 o 
   4  -7  12       55.90       60.64      7.00 o 
  -9  -6  12       10.37       12.93      4.73 o 
  -8  -6  12      402.83      393.95     12.38 o 
  -7  -6  12       29.25       33.24      3.38 o 
  -6  -6  12        4.28        1.47      2.26 o 
  -5  -6  12       51.03       71.88      3.81 o 
  -4  -6  12      132.54      138.69      5.04 o 
  -3  -6  12       32.22       33.45      3.73 o 
  -2  -6  12        0.06        3.42      1.96 o 
  -1  -6  12        8.84       10.95      2.43 o 
   0  -6  12        5.10       10.61      3.44 o 
   1  -6  12       25.23       22.23      2.98 o 
   2  -6  12      170.59      191.60      6.39 o 
   3  -6  12        8.30        4.33      4.18 o 
   4  -6  12       16.79        8.88      4.67 o 
   5  -6  12        0.20        0.49      4.70 o 
  -9  -5  12       54.21       54.62      6.27 o 
  -8  -5  12        5.46        0.26      2.48 o 
  -7  -5  12      125.71      141.95      5.35 o 
  -6  -5  12       49.67       56.71      5.99 o 
  -5  -5  12      664.48      610.87     15.67 o 
  -4  -5  12        3.37        4.53      1.90 o 
  -3  -5  12      101.95      137.66      4.84 o 
  -2  -5  12      298.71      284.20      7.46 o 
  -1  -5  12      333.89      296.69     11.87 o 
   0  -5  12      487.98      561.46     12.38 o 
   1  -5  12       51.75       47.01      7.14 o 
   2  -5  12      328.33      350.26      9.13 o 
   3  -5  12       46.88       28.94      5.07 o 
   4  -5  12       47.52       39.88      6.02 o 
   5  -5  12        0.39        2.98      4.73 o 
 -10  -4  12      114.50      108.51      8.39 o 
  -9  -4  12      239.71      235.05     10.97 o 
  -8  -4  12       56.66       63.06      4.02 o 
  -7  -4  12      337.81      359.24      9.03 o 
  -6  -4  12      262.86      264.73      7.19 o 
  -5  -4  12        1.92       -0.96      1.69 o 
  -4  -4  12       19.44       19.65      2.38 o 
  -3  -4  12        2.47        1.08      1.64 o 
  -2  -4  12      622.09      612.11     13.01 o 
  -1  -4  12       28.17       15.93      2.95 o 
   0  -4  12       94.84      127.48      4.87 o 
   1  -4  12      107.65      100.95      4.42 o 
   2  -4  12       35.23       31.24      5.67 o 
   3  -4  12       32.12       32.13      5.28 o 
   4  -4  12       97.05       81.59      7.37 o 
   5  -4  12      256.81      244.02     12.13 o 
 -10  -3  12       25.08       40.37      5.93 o 
  -9  -3  12      214.95      212.34     10.20 o 
  -8  -3  12       10.14        8.00      2.44 o 
  -7  -3  12      203.28      206.76      6.30 o 
  -6  -3  12        1.45        0.93      1.75 o 
  -5  -3  12       13.50       17.10      2.33 o 
  -4  -3  12      237.47      217.96      6.16 o 
  -3  -3  12      297.77      273.49      9.82 o 
  -2  -3  12       97.55       76.60      3.73 o 
  -1  -3  12       48.15       66.05      3.56 o 
   0  -3  12      378.43      340.80      8.50 o 
   1  -3  12       50.98       52.50      3.55 o 
   2  -3  12       38.63       43.76      3.48 o 
   3  -3  12        4.01        3.01      3.44 o 
   4  -3  12        1.08        0.98      3.47 o 
   5  -3  12       51.30       57.97      6.57 o 
  -9  -2  12       24.02       22.64      4.73 o 
  -8  -2  12       71.74       80.11      4.10 o 
  -7  -2  12        0.02       -0.05      1.90 o 
  -6  -2  12      431.82      430.16     10.48 o 
  -5  -2  12      174.89      203.94      5.96 o 
  -4  -2  12       62.52       70.27      3.44 o 
  -3  -2  12       49.50       48.48      6.70 o 
  -2  -2  12       32.73       25.50      2.50 o 
  -1  -2  12      111.47      107.20      7.14 o 
   0  -2  12        0.39        2.30      1.90 o 
   1  -2  12        0.68        2.46      2.07 o 
   2  -2  12       22.65       24.11      2.89 o 
   3  -2  12        0.28       -1.60      3.44 o 
   4  -2  12      128.53      147.86      8.91 o 
 -11  -1  12        7.90        3.50      3.93 o 
  -9  -1  12        0.71       -0.03      3.41 o 
  -8  -1  12       14.78       10.98      3.15 o 
  -7  -1  12       91.27       96.08      4.20 o 
  -6  -1  12       45.85       73.86      3.63 o 
  -5  -1  12      653.15      548.73     11.84 o 
  -4  -1  12      194.98      198.81      5.82 o 
  -3  -1  12      300.22      258.98      6.86 o 
  -2  -1  12      151.37      168.24     10.57 o 
  -1  -1  12      832.90      802.58     16.27 o 
   0  -1  12      140.06      146.68      5.17 o 
   1  -1  12       29.24       33.63      3.11 o 
   2  -1  12      120.60      144.26      5.50 o 
   3  -1  12      171.20      179.63      9.62 o 
   4  -1  12       17.98       16.68      4.79 o 
 -11   0  12        0.11       -3.26      3.26 o 
  -9   0  12       83.31       81.96      6.54 o 
  -8   0  12      352.29      306.91      8.04 o 
  -7   0  12       56.83       57.43      3.35 o 
  -6   0  12      131.69      122.92      4.48 o 
  -5   0  12      109.30      123.06      6.84 o 
  -4   0  12       27.85       24.99      3.21 o 
  -3   0  12     1484.37     1512.24     28.00 o 
  -2   0  12        9.16       12.65      2.14 o 
  -1   0  12       73.32       55.58      8.22 o 
   0   0  12      192.77      182.06      5.80 o 
   1   0  12        4.57        1.87      2.26 o 
   2   0  12       44.33       31.24      4.06 o 
   3   0  12        2.52        0.65      3.90 o 
   4   0  12       92.27       92.01      7.65 o 
 -11   1  12        1.84        1.26      2.92 o 
  -9   1  12       35.43       30.60      4.42 o 
  -8   1  12      424.43      434.29     10.14 o 
  -7   1  12     1110.03     1087.16     21.06 o 
  -6   1  12      214.90      215.71      9.51 o 
  -5   1  12      103.26      104.01      8.20 o 
  -4   1  12     1081.03     1082.57     20.82 o 
  -3   1  12       76.08       61.83      3.33 o 
  -2   1  12        2.29        0.22      1.78 o 
  -1   1  12       78.69       71.61      3.76 o 
   0   1  12       34.93       34.62      3.10 o 
   1   1  12      366.16      347.99      8.98 o 
   2   1  12      109.79      113.28      4.99 o 
   3   1  12      100.47       97.05      7.90 o 
 -11   2  12      148.15      155.39      9.03 o 
  -9   2  12       73.99       71.70      5.99 o 
  -8   2  12       38.27       55.48      5.56 o 
  -7   2  12        3.38        7.10      2.26 o 
  -6   2  12      248.42      265.59      7.12 o 
  -5   2  12      247.26      200.63      5.95 o 
  -4   2  12      731.60      772.06     18.65 o 
  -3   2  12       47.37       45.62      3.24 o 
  -2   2  12      362.78      328.41      8.38 o 
  -1   2  12      902.92      877.74     17.73 o 
   0   2  12        2.33        4.03      3.50 o 
   1   2  12      106.08      104.59      4.88 o 
   2   2  12        1.17        1.12      2.70 o 
   3   2  12      123.68      130.16      8.97 o 
 -11   3  12        0.55        3.38      4.30 o 
 -10   3  12       15.97       32.53      4.95 o 
  -9   3  12        0.32        3.53      3.26 o 
  -8   3  12      516.32      515.57     11.60 o 
  -7   3  12       29.48       23.92      2.71 o 
  -6   3  12       26.18       36.38      3.72 o 
  -5   3  12      450.61      460.69     10.47 o 
  -4   3  12      209.38      179.58      5.69 o 
  -3   3  12       63.20       67.34      8.22 o 
  -2   3  12      508.38      472.80     15.15 o 
  -1   3  12      108.08       73.76      8.59 o 
   0   3  12       19.99       13.84      3.36 o 
   1   3  12      179.57      205.14      6.82 o 
   2   3  12       21.69       31.82      3.80 o 
   3   3  12       22.45       19.57      5.74 o 
 -11   4  12       69.87       81.75      7.22 o 
 -10   4  12      160.57      179.13      9.49 o 
  -9   4  12        0.20        1.35      3.29 o 
  -8   4  12      110.91      104.21      4.48 o 
  -7   4  12       86.19       77.48      4.70 o 
  -6   4  12      179.09      183.86      5.84 o 
  -5   4  12        0.56       -1.07      1.62 o 
  -4   4  12      332.63      328.03      8.38 o 
  -3   4  12       43.47       48.43      3.37 o 
  -2   4  12       35.48       39.68      5.68 o 
  -1   4  12       40.45       49.65      3.78 o 
   0   4  12      369.65      387.94      9.93 o 
   1   4  12        2.92        4.34      2.80 o 
   2   4  12        6.29        0.75      2.99 o 
 -10   5  12        8.60       15.61      4.52 o 
  -9   5  12      195.03      192.13      9.49 o 
  -8   5  12      598.68      592.22     13.08 o 
  -7   5  12        8.40        9.08      2.42 o 
  -6   5  12      379.05      367.91     12.76 o 
  -5   5  12       50.91       68.95      3.79 o 
  -4   5  12      156.64      168.24     14.79 o 
  -3   5  12        0.50       -0.70      2.35 o 
  -2   5  12      305.90      311.30      8.42 o 
  -1   5  12      337.27      341.70      9.10 o 
   0   5  12      115.82       97.05      6.88 o 
   1   5  12        1.07       -2.00      3.66 o 
 -10   6  12      149.64      167.28      9.31 o 
  -9   6  12        7.91        0.61      3.75 o 
  -8   6  12       34.89       23.63      3.22 o 
  -7   6  12       40.50       57.81      5.82 o 
  -6   6  12       25.25       28.21      3.06 o 
  -5   6  12        0.12       -1.53      2.06 o 
  -4   6  12      313.83      305.87      8.28 o 
  -3   6  12        3.65        3.66      2.89 o 
  -2   6  12       14.56        6.51      3.23 o 
  -1   6  12       15.02       13.92      4.15 o 
   0   6  12      137.90      172.77      9.12 o 
  -9   7  12      295.31      302.02     12.38 o 
  -8   7  12       11.01       19.17      3.04 o 
  -7   7  12        3.70        8.60      3.59 o 
  -6   7  12      283.40      258.86     10.63 o 
  -5   7  12        0.21       -0.28      2.73 o 
  -4   7  12       46.99       37.05      4.61 o 
  -3   7  12       97.14       91.70      6.61 o 
  -2   7  12       10.95        7.62      3.90 o 
  -1   7  12        8.80        1.23      3.75 o 
  -8   8  12       68.19       83.93      6.57 o 
  -7   8  12       35.28       33.06      4.88 o 
  -6   8  12      137.67      143.04      7.96 o 
  -5   8  12      129.40      129.86      7.59 o 
  -4   8  12      158.17      154.62      8.11 o 
  -3   8  12        7.37       11.49      4.15 o 
  -2   8  12        6.16        3.01      3.56 o 
  -6   9  12        0.58        2.27      3.44 o 
  -5   9  12       17.08        6.14      3.78 o 
  -1 -11  13      114.18      128.78      8.36 o 
  -4 -10  13      144.29      135.91      7.90 o 
  -3 -10  13       31.03       33.12      4.73 o 
  -2 -10  13        0.50        5.22      3.78 o 
  -1 -10  13       70.13       79.48      6.76 o 
   0 -10  13       16.52        9.22      4.06 o 
   1 -10  13       34.18       40.77      5.62 o 
  -6  -9  13      106.10      137.54      8.39 o 
  -5  -9  13      176.74      219.16      9.92 o 
  -4  -9  13      113.99      136.34      7.47 o 
  -3  -9  13       42.82       39.48      4.79 o 
  -2  -9  13        4.34       10.51      3.81 o 
  -1  -9  13       65.67       67.94      7.56 o 
   0  -9  13       19.42       15.18      3.29 o 
   1  -9  13        7.48        8.18      3.21 o 
   2  -9  13       18.33       23.90      3.71 o 
  -7  -8  13        0.71       -0.03      4.06 o 
  -6  -8  13      146.60      132.53      7.74 o 
  -5  -8  13       17.69       20.03      4.06 o 
  -4  -8  13      134.97      129.18      5.41 o 
  -3  -8  13      187.15      174.20      6.08 o 
  -2  -8  13       53.50       36.36      3.60 o 
  -1  -8  13      342.57      272.27      7.96 o 
   0  -8  13      222.35      213.25      6.97 o 
   1  -8  13        2.30       -0.17      2.74 o 
   2  -8  13      117.10       96.43      6.28 o 
   3  -8  13       35.57       28.39      6.08 o 
  -8  -7  13        0.36       -1.78      3.69 o 
  -7  -7  13        5.13        3.54      2.90 o 
  -6  -7  13      210.54      228.76      7.19 o 
  -5  -7  13       29.75       28.16      3.20 o 
  -4  -7  13      519.23      541.81     12.37 o 
  -3  -7  13        4.45        9.01      2.46 o 
  -2  -7  13        6.25        6.94      2.51 o 
  -1  -7  13        5.06        1.18      2.31 o 
   0  -7  13        1.21        3.94      2.48 o 
   1  -7  13       51.91       53.73      4.10 o 
   2  -7  13        0.54        4.06      2.97 o 
   3  -7  13       90.54      106.33      8.42 o 
  -8  -6  13        0.05        2.89      2.77 o 
  -7  -6  13       76.21       65.04      7.94 o 
  -6  -6  13      161.89      145.98      5.57 o 
  -5  -6  13        2.85        2.11      2.43 o 
  -4  -6  13      317.03      324.23      8.48 o 
  -3  -6  13       28.54       27.86      3.01 o 
  -2  -6  13      928.90      863.88     17.68 o 
  -1  -6  13       20.29       14.35      3.30 o 
   0  -6  13       30.45       29.89      4.24 o 
   1  -6  13        8.12        6.24      2.69 o 
   2  -6  13        8.54        8.05      3.10 o 
   3  -6  13      175.35      214.89     11.21 o 
  -9  -5  13       34.02       49.95      6.36 o 
  -8  -5  13      210.02      228.65      7.31 o 
  -7  -5  13        9.21       10.61      2.73 o 
  -6  -5  13      139.09      177.85      6.01 o 
  -5  -5  13       65.88       73.19      4.41 o 
  -4  -5  13       81.70       98.03      5.18 o 
  -3  -5  13       25.53       18.56      8.09 o 
  -2  -5  13      122.45      103.89      4.58 o 
  -1  -5  13        6.86        8.45      2.43 o 
   0  -5  13       44.24       59.02      3.87 o 
   1  -5  13        0.45        0.17      2.48 o 
   2  -5  13       55.60       59.54      4.10 o 
   3  -5  13       97.34       95.42      7.93 o 
   4  -5  13        0.04       -1.23      4.55 o 
  -9  -4  13        3.05        4.36      4.30 o 
  -8  -4  13       89.10       89.51      4.71 o 
  -7  -4  13      146.59      137.82      5.46 o 
  -6  -4  13       74.07       80.74      4.12 o 
  -5  -4  13        7.31       10.26      2.31 o 
  -4  -4  13       56.49       45.76      3.22 o 
  -3  -4  13      182.91      186.12      8.34 o 
  -2  -4  13       22.32        8.36      2.34 o 
  -1  -4  13       57.94       49.59      3.51 o 
   0  -4  13       41.99       44.10      4.12 o 
   1  -4  13        0.47        0.97      2.29 o 
   2  -4  13      248.73      267.18      7.92 o 
   3  -4  13       63.85       45.56      6.36 o 
   4  -4  13      326.52      327.92     14.35 o 
 -10  -3  13        5.40        7.22      4.95 o 
  -9  -3  13        0.37        2.67      4.06 o 
  -8  -3  13      178.21      165.89      5.87 o 
  -7  -3  13      295.45      295.39      9.74 o 
  -6  -3  13       21.18       23.64      2.81 o 
  -5  -3  13      389.61      406.04      9.75 o 
  -4  -3  13       20.76       24.16      2.66 o 
  -3  -3  13       19.45       11.93      2.29 o 
  -2  -3  13       63.85       62.17      3.60 o 
  -1  -3  13       86.08       71.73      3.83 o 
   0  -3  13       65.50       59.00      3.62 o 
   1  -3  13       10.35        6.73      2.52 o 
   2  -3  13       30.44       35.25      6.19 o 
   3  -3  13        1.45        2.37      3.59 o 
   4  -3  13      284.25      290.74     13.15 o 
 -10  -2  13       50.56       74.01      7.07 o 
  -9  -2  13        5.46        4.33      3.96 o 
  -8  -2  13       14.44       11.68      2.63 o 
  -7  -2  13       38.82       40.42      3.29 o 
  -6  -2  13       65.97       73.86      3.86 o 
  -5  -2  13      318.43      350.59     14.50 o 
  -4  -2  13        9.84       14.04      2.26 o 
  -3  -2  13      449.30      391.23      9.41 o 
  -2  -2  13      919.82      876.25     21.29 o 
  -1  -2  13      111.51       93.31      7.68 o 
   0  -2  13      340.74      304.98      8.19 o 
   1  -2  13       16.86       23.43      3.00 o 
   2  -2  13       49.02       52.34      5.70 o 
   3  -2  13       49.40       45.93      6.08 o 
 -10  -1  13       16.47        9.89      4.42 o 
  -9  -1  13      379.60      358.33     13.98 o 
  -8  -1  13       44.59       59.79      4.25 o 
  -7  -1  13      382.46      329.60      8.54 o 
  -6  -1  13      126.61      146.60      5.16 o 
  -5  -1  13       48.13       53.71      3.24 o 
  -4  -1  13       15.04       11.40      2.17 o 
  -3  -1  13        7.06       15.67      2.44 o 
  -2  -1  13       22.63       32.37      2.97 o 
  -1  -1  13        8.22        7.07      2.23 o 
   0  -1  13       33.33       30.56      4.79 o 
   1  -1  13      157.85      173.66      6.13 o 
   2  -1  13       29.85       32.15      3.46 o 
   3  -1  13       10.58       17.30      5.10 o 
 -10   0  13       42.97       48.63      6.14 o 
  -9   0  13        4.51        6.30      3.84 o 
  -8   0  13      141.55      144.36      5.58 o 
  -7   0  13        2.24        2.79      1.93 o 
  -6   0  13       48.61       42.36      6.96 o 
  -5   0  13       63.24       51.73      3.49 o 
  -4   0  13      212.93      195.12      6.01 o 
  -3   0  13       25.27       27.25      2.85 o 
  -2   0  13        9.14        9.66      2.25 o 
  -1   0  13     1112.78      985.48     19.71 o 
   0   0  13        3.60        2.59      2.43 o 
   1   0  13      229.98      238.26      7.26 o 
   2   0  13       42.83       56.89      3.99 o 
   3   0  13        9.47        9.58      4.70 o 
 -10   1  13       94.70       85.80      6.64 o 
  -9   1  13        3.25        7.68      3.23 o 
  -8   1  13        4.80        4.16      2.12 o 
  -7   1  13      141.52      148.16      6.73 o 
  -6   1  13       41.79       33.44      2.94 o 
  -5   1  13      100.05      109.87      4.47 o 
  -4   1  13      324.40      313.28     21.75 o 
  -3   1  13      265.62      306.51      8.08 o 
  -2   1  13        0.40        1.42      1.79 o 
  -1   1  13        9.18       10.98      2.53 o 
   0   1  13       30.57       30.60      3.58 o 
   1   1  13      175.26      174.43      6.31 o 
   2   1  13      114.25      106.87      9.35 o 
 -10   2  13       30.45       40.28      5.50 o 
  -9   2  13        9.28        9.54      2.55 o 
  -8   2  13      189.09      224.60      6.83 o 
  -7   2  13      113.06      101.46      4.36 o 
  -6   2  13        1.04        0.94      1.91 o 
  -5   2  13        0.19       -1.01      1.83 o 
  -4   2  13      378.15      372.09      9.19 o 
  -3   2  13        0.04        0.48      2.04 o 
  -2   2  13       22.87       17.61      2.61 o 
  -1   2  13      712.27      753.29     15.99 o 
   0   2  13      135.31      137.64      5.61 o 
   1   2  13        2.92        1.47      3.01 o 
   2   2  13        2.07        0.84      2.90 o 
 -10   3  13      293.64      270.28     12.17 o 
  -9   3  13      163.65      167.54     14.93 o 
  -8   3  13        0.04       -0.36      2.18 o 
  -7   3  13      107.68       82.49      8.46 o 
  -6   3  13       40.65       46.84      4.09 o 
  -5   3  13        0.07       -0.65      2.04 o 
  -4   3  13     1044.90     1002.59     19.97 o 
  -3   3  13      779.73      733.29     15.53 o 
  -2   3  13       62.97       75.12      4.27 o 
  -1   3  13        0.13        0.78      2.35 o 
   0   3  13        0.11        1.29      2.74 o 
   1   3  13       14.81       13.88      3.30 o 
 -10   4  13       30.31       40.24      5.68 o 
  -9   4  13       22.04       26.12      3.29 o 
  -8   4  13      186.45      191.34      6.36 o 
  -7   4  13       39.05       51.24      3.71 o 
  -6   4  13      416.74      459.22     10.87 o 
  -5   4  13       91.16       92.63      4.46 o 
  -4   4  13       21.48       18.98      4.02 o 
  -3   4  13      144.36      125.68      5.09 o 
  -2   4  13      106.00      124.33      5.91 o 
  -1   4  13       40.10       55.94      4.23 o 
   0   4  13        9.75       13.27      3.20 o 
   1   4  13      108.54      131.70     11.61 o 
 -10   5  13      229.50      226.08     11.00 o 
  -9   5  13      111.05      147.86      5.79 o 
  -8   5  13      231.98      217.57      6.93 o 
  -7   5  13        4.28        2.36      2.41 o 
  -6   5  13       34.09       27.63      3.14 o 
  -5   5  13        1.96        2.46      2.23 o 
  -4   5  13      239.95      229.19      7.03 o 
  -3   5  13        2.84        4.13      2.42 o 
  -2   5  13        0.70        1.66      2.58 o 
  -1   5  13       16.90       20.46      4.55 o 
   0   5  13       17.66       20.92      4.92 o 
  -9   6  13       46.54       56.71      4.41 o 
  -8   6  13        2.10        4.03      2.64 o 
  -7   6  13      168.03      190.22     10.26 o 
  -6   6  13      292.26      252.74     11.66 o 
  -5   6  13       69.85       86.51      5.56 o 
  -4   6  13       25.87       30.97      4.33 o 
  -3   6  13        0.27        0.55      3.29 o 
  -2   6  13       41.62       68.17      6.30 o 
  -1   6  13       12.15        8.79      4.33 o 
  -8   7  13       98.29      118.95      7.80 o 
  -7   7  13        2.82        3.87      3.59 o 
  -6   7  13       34.40       49.80      5.31 o 
  -5   7  13      124.57      143.59      7.93 o 
  -4   7  13      253.97      255.26     10.91 o 
  -3   7  13       42.37       44.18      5.56 o 
  -2 -10  14       82.39       79.81      7.00 o 
  -4  -9  14       27.59       28.57      4.67 o 
  -3  -9  14        0.23       -3.10      3.35 o 
  -2  -9  14      149.20      141.44      8.26 o 
  -1  -9  14      396.05      440.50     15.97 o 
   0  -9  14       87.74      101.07      5.61 o 
   1  -9  14       36.12       56.55      6.24 o 
  -6  -8  14        8.28        7.83      3.87 o 
  -5  -8  14       45.21       44.45      5.38 o 
  -4  -8  14      424.96      405.40     13.29 o 
  -3  -8  14       11.49        7.48      4.10 o 
  -2  -8  14      136.92      110.67      6.59 o 
  -1  -8  14      100.18       92.04      5.01 o 
   0  -8  14       84.47       79.52      4.96 o 
   1  -8  14      335.60      381.68     13.43 o 
  -7  -7  14        0.92        5.34      2.99 o 
  -6  -7  14      170.15      165.69     14.44 o 
  -5  -7  14       23.84       27.73      3.96 o 
  -4  -7  14       32.60       48.00      3.57 o 
  -3  -7  14      130.06      129.21      9.72 o 
  -2  -7  14       20.52       28.54      3.40 o 
  -1  -7  14      177.63      179.48     12.55 o 
   0  -7  14       86.33       92.00      5.02 o 
   1  -7  14        3.22        1.23      3.02 o 
   2  -7  14       51.20       70.65      4.90 o 
  -8  -6  14       63.85       59.51      4.61 o 
  -7  -6  14      102.50      107.18     18.46 o 
  -6  -6  14       26.84       27.71      3.33 o 
  -5  -6  14      106.32      127.54      5.31 o 
  -4  -6  14        1.80       -0.35      2.07 o 
  -3  -6  14      352.37      346.28      9.97 o 
  -2  -6  14        0.38        0.12      2.20 o 
  -1  -6  14       40.30       31.71      3.38 o 
   0  -6  14        8.88        9.20      2.85 o 
   1  -6  14       52.27       40.61      8.63 o 
   2  -6  14      221.26      248.00      7.98 o 
  -8  -5  14        8.95       12.20      3.50 o 
  -7  -5  14      112.62      102.14      6.80 o 
  -6  -5  14       75.83       71.70      4.24 o 
  -5  -5  14        0.78        2.88      2.15 o 
  -4  -5  14      320.61      334.84      8.82 o 
  -3  -5  14        3.36       -0.54      2.20 o 
  -2  -5  14      102.55      108.17      4.86 o 
  -1  -5  14       45.41       53.08      3.87 o 
   0  -5  14      457.33      391.91     10.13 o 
   1  -5  14        0.94        3.52      2.85 o 
   2  -5  14       10.43       11.13      3.19 o 
  -9  -4  14      271.41      326.56     13.95 o 
  -8  -4  14       29.82       37.59      4.12 o 
  -7  -4  14       13.22       15.08      3.00 o 
  -6  -4  14       96.28       98.12      4.64 o 
  -5  -4  14        0.48        3.67      2.96 o 
  -4  -4  14      102.47      112.21      4.78 o 
  -3  -4  14        1.28        2.26      2.20 o 
  -2  -4  14      193.71      191.72      6.39 o 
  -1  -4  14       17.12       12.81      2.73 o 
   0  -4  14       90.88       93.77      4.83 o 
   1  -4  14        3.44        2.59      2.85 o 
   2  -4  14      107.11       96.38     11.32 o 
  -9  -3  14       31.91       52.22      4.18 o 
  -8  -3  14        8.84        9.49      2.88 o 
  -7  -3  14      153.62      140.51      5.56 o 
  -6  -3  14        4.07        1.96      2.18 o 
  -5  -3  14        0.01        0.24      2.10 o 
  -4  -3  14      798.24      736.37     21.29 o 
  -3  -3  14       50.34       33.96      3.21 o 
  -2  -3  14       10.23       10.10      3.70 o 
  -1  -3  14       60.03       61.55      3.89 o 
   0  -3  14        4.06        2.23      4.01 o 
   1  -3  14       10.59       14.99      3.04 o 
   2  -3  14       33.47       36.66      3.71 o 
  -9  -2  14       49.58       43.07      3.91 o 
  -8  -2  14        9.61       20.93      3.18 o 
  -7  -2  14      284.69      285.97     12.44 o 
  -6  -2  14      143.59      131.41      8.48 o 
  -5  -2  14       16.13        7.60      2.27 o 
  -4  -2  14       71.63       95.24     11.87 o 
  -3  -2  14       24.32       16.01      2.60 o 
  -2  -2  14        9.22       14.57      3.32 o 
  -1  -2  14        0.03        1.75      2.19 o 
   0  -2  14        0.06        0.34      2.30 o 
   1  -2  14       84.69       75.68      4.84 o 
   2  -2  14       60.69       69.21      4.61 o 
 -10  -1  14       97.20       97.29      7.96 o 
  -9  -1  14      163.62      167.90      6.33 o 
  -8  -1  14        0.19       -1.12      2.41 o 
  -7  -1  14        0.59        2.12      2.21 o 
  -6  -1  14      393.99      370.31     12.60 o 
  -5  -1  14      300.49      300.67      8.09 o 
  -4  -1  14        3.33        6.11      2.04 o 
  -3  -1  14      105.19       92.92      4.31 o 
  -2  -1  14        9.35       12.86      2.42 o 
  -1  -1  14      144.73      123.51      6.70 o 
   0  -1  14       14.22       13.93      3.30 o 
   1  -1  14       17.13       23.56      3.28 o 
   2  -1  14       79.82       82.57     11.77 o 
 -10   0  14       13.31       21.84      5.16 o 
  -9   0  14        0.15        3.04      2.68 o 
  -8   0  14      320.03      305.01     28.91 o 
  -7   0  14      842.96      867.12     17.87 o 
  -6   0  14        8.32        9.43      2.30 o 
  -5   0  14       26.09       38.45      3.27 o 
  -4   0  14       81.38      100.84      4.51 o 
  -3   0  14      337.71      354.76      9.12 o 
  -2   0  14        0.60        0.21      2.14 o 
  -1   0  14        1.12        4.54      2.34 o 
   0   0  14       33.76       32.87      3.44 o 
   1   0  14        0.04       -2.52      2.52 o 
   2   0  14       20.38       23.22      3.71 o 
 -10   1  14        0.18       -1.32      3.35 o 
  -9   1  14      595.10      630.56     14.13 o 
  -8   1  14       17.80       19.28      2.86 o 
  -7   1  14       25.66       29.51      3.16 o 
  -6   1  14        1.34        6.62      2.28 o 
  -5   1  14      760.14      684.91     18.52 o 
  -4   1  14      214.86      203.36      6.38 o 
  -3   1  14       33.91       36.36      3.34 o 
  -2   1  14       28.62       31.54      5.21 o 
  -1   1  14      110.35      101.49     12.50 o 
   0   1  14        4.77        1.16      2.62 o 
   1   1  14      301.05      286.61      8.63 o 
 -10   2  14        8.25       11.98      4.45 o 
  -9   2  14        8.52       10.11      2.78 o 
  -8   2  14       80.61       99.43      4.90 o 
  -7   2  14      125.14      111.23      4.85 o 
  -6   2  14      163.02      138.75      7.07 o 
  -5   2  14      160.14      164.99      5.86 o 
  -4   2  14        0.89        0.92      1.92 o 
  -3   2  14       11.60       10.81      2.62 o 
  -2   2  14       64.22       77.87      4.46 o 
  -1   2  14      152.83      187.45      8.89 o 
   0   2  14      215.20      207.77      7.24 o 
   1   2  14        1.58        2.21      3.06 o 
  -9   3  14       45.81       31.49      3.52 o 
  -8   3  14        5.17        6.31      2.72 o 
  -7   3  14        0.35        1.37      2.30 o 
  -6   3  14      275.20      316.90      8.62 o 
  -5   3  14       11.61       11.41      2.65 o 
  -4   3  14      261.18      300.12      8.39 o 
  -3   3  14      236.37      219.83     16.41 o 
  -2   3  14        0.01       -1.77      2.51 o 
  -1   3  14      153.52      163.09      6.42 o 
   0   3  14      109.83      141.17      6.30 o 
  -9   4  14       10.16        9.85      2.85 o 
  -8   4  14       75.47      102.13      9.54 o 
  -7   4  14        3.01        2.84      2.49 o 
  -6   4  14       72.61       81.48     14.36 o 
  -5   4  14        0.04       -0.47      3.43 o 
  -4   4  14      143.62      141.06      5.66 o 
  -3   4  14        0.01        1.32      2.53 o 
  -2   4  14       49.43       60.11      4.44 o 
  -1   4  14       31.55       40.61      3.98 o 
  -8   5  14       22.72       26.23      3.50 o 
  -7   5  14        5.02       11.31      2.91 o 
  -6   5  14      116.32      138.90      5.62 o 
  -5   5  14        0.39       -0.38      2.34 o 
  -4   5  14      426.12      472.00     11.55 o 
  -3   5  14       60.73       45.87      4.10 o 
  -2   5  14       35.52       42.46      5.68 o 
  -7   6  14       63.78       70.67      7.08 o 
  -6   6  14        9.00        3.31      3.89 o 
  -5   6  14       77.94       82.24      6.42 o 
  -4   6  14       13.37        8.05      3.47 o 
  -3   6  14        6.53        9.65      3.93 o 
  -4  -8  15       37.24       38.29      3.85 o 
  -3  -8  15       21.83       27.04      3.72 o 
  -2  -8  15        3.92        2.68      2.93 o 
  -1  -8  15        5.05        2.14      3.02 o 
  -6  -7  15      166.85      165.77      6.56 o 
  -5  -7  15       10.85       21.86      3.43 o 
  -4  -7  15        0.04        1.36      2.37 o 
  -3  -7  15       12.75        7.09      2.86 o 
  -2  -7  15      183.87      181.56      6.74 o 
  -1  -7  15       55.05       62.59      4.58 o 
   0  -7  15       37.11       46.68      5.99 o 
  -7  -6  15        3.99        0.11      2.86 o 
  -6  -6  15       62.15       64.44      4.41 o 
  -5  -6  15        0.08        0.79      2.41 o 
  -4  -6  15      303.41      302.93      8.57 o 
  -3  -6  15       16.14       14.33      2.94 o 
  -2  -6  15       50.12       48.99      4.12 o 
  -1  -6  15       54.44       49.85      4.36 o 
   0  -6  15        2.80       -1.27      2.87 o 
   1  -6  15       32.17       45.78      4.33 o 
  -7  -5  15       11.13       14.54      3.27 o 
  -6  -5  15      397.08      398.47     10.86 o 
  -5  -5  15       48.27       39.84      3.70 o 
  -4  -5  15        0.91        7.28      2.29 o 
  -3  -5  15        0.28        0.66      2.89 o 
  -2  -5  15        0.67       -0.43      2.46 o 
  -1  -5  15       93.61       94.37      5.12 o 
   0  -5  15        0.20        2.85      2.85 o 
   1  -5  15       44.55       41.84      4.19 o 
  -8  -4  15      130.51      149.38      8.16 o 
  -7  -4  15       60.52       68.80      7.13 o 
  -6  -4  15        0.21        0.60      2.39 o 
  -5  -4  15       82.50       73.01     10.98 o 
  -4  -4  15       16.62       14.77      2.62 o 
  -3  -4  15       12.75       16.65      2.90 o 
  -2  -4  15        2.02        5.40      2.49 o 
  -1  -4  15       26.31       15.85      3.11 o 
   0  -4  15        0.77        1.91      2.86 o 
   1  -4  15       43.67       41.83      4.09 o 
  -8  -3  15       39.35       31.91      3.75 o 
  -7  -3  15       21.02       25.19      3.38 o 
  -6  -3  15      146.16      167.29      6.12 o 
  -5  -3  15       26.71       30.37      3.33 o 
  -4  -3  15        0.11        2.15      3.24 o 
  -3  -3  15      180.98      191.49     17.83 o 
  -2  -3  15       26.30       26.12      3.28 o 
  -1  -3  15        8.83        7.61      2.61 o 
   0  -3  15      265.20      284.62     19.15 o 
   1  -3  15        3.70       -2.60      2.60 o 
  -9  -2  15      352.84      349.79      9.74 o 
  -8  -2  15      165.34      158.40      6.21 o 
  -7  -2  15      379.31      370.18     15.93 o 
  -6  -2  15        6.17        6.93      2.43 o 
  -5  -2  15      105.25      111.43     10.41 o 
  -4  -2  15      221.30      254.67      7.56 o 
  -3  -2  15      105.21       99.72      5.47 o 
  -2  -2  15      510.03      440.91     23.32 o 
  -1  -2  15       67.55       48.22      3.87 o 
   0  -2  15       29.19       22.92      3.23 o 
   1  -2  15       53.08       41.64      6.17 o 
  -9  -1  15       36.86       25.31      3.56 o 
  -8  -1  15        0.01        1.59      2.62 o 
  -7  -1  15       81.27       81.16      4.62 o 
  -6  -1  15        0.90        4.16      2.33 o 
  -5  -1  15        1.60        1.83      4.12 o 
  -4  -1  15        8.39       13.79      2.49 o 
  -3  -1  15       59.53       51.19      3.75 o 
  -2  -1  15      150.94      163.52      6.08 o 
  -1  -1  15       75.00       97.10      9.29 o 
   0  -1  15       15.01       23.30      3.38 o 
   1  -1  15       62.35       65.64      8.68 o 
  -9   0  15       10.82        9.53      4.59 o 
  -8   0  15       20.57       16.79      2.94 o 
  -7   0  15        3.70        3.95      2.35 o 
  -6   0  15        8.22        7.46      2.38 o 
  -5   0  15       35.75       47.02      3.93 o 
  -4   0  15      265.25      280.52      8.10 o 
  -3   0  15      359.14      348.57      9.32 o 
  -2   0  15       64.91       71.36      5.02 o 
  -1   0  15       42.13       27.05      3.47 o 
   0   0  15      134.39      139.71      7.60 o 
  -9   1  15        0.38        0.43      2.50 o 
  -8   1  15      183.07      170.59      7.50 o 
  -7   1  15        0.03       -0.79      2.28 o 
  -6   1  15       31.23       38.56      3.41 o 
  -5   1  15      199.22      189.56      6.46 o 
  -4   1  15      211.60      197.06      6.54 o 
  -3   1  15      237.51      235.03      7.43 o 
  -2   1  15       24.91       21.06      3.24 o 
  -1   1  15      493.76      481.87     12.01 o 
   0   1  15       97.44      119.61      5.86 o 
  -9   2  15        0.91        1.29      2.69 o 
  -8   2  15       29.81       27.64      3.50 o 
  -7   2  15      107.59      103.42      6.99 o 
  -6   2  15       16.34       17.51      2.93 o 
  -5   2  15       59.36       74.89      4.35 o 
  -4   2  15       39.41       63.48      5.78 o 
  -3   2  15        4.16        9.68      2.89 o 
  -2   2  15       45.54       41.48      3.97 o 
  -1   2  15      101.55      107.50      8.06 o 
  -8   3  15        0.07       -0.11      2.51 o 
  -7   3  15       12.50       17.57      3.08 o 
  -6   3  15      190.90      217.41     11.12 o 
  -5   3  15       86.67       77.87      5.36 o 
  -4   3  15       44.20       48.93      3.86 o 
  -3   3  15       36.36       33.53      3.75 o 
  -2   3  15       15.16       13.73      3.28 o 
  -8   4  15      101.06      124.28      5.98 o 
  -7   4  15       85.63       95.82      5.25 o 
  -6   4  15      134.44      156.29      7.28 o 
  -5   4  15        1.62       -1.14      4.25 o 
  -4   4  15       89.51       79.33      6.74 o 
  -3   4  15        4.80        2.57      2.85 o 
  -6   5  15       61.25       67.67      4.68 o 
  -5   5  15       14.44       20.56      3.47 o 
  -5  -6  16       10.30       14.46      6.31 o 
  -4  -6  16       22.57       14.90      3.38 o 
  -3  -6  16       33.57       57.20      4.27 o 
  -2  -6  16       81.54       89.26      5.29 o 
  -6  -5  16        0.64       -0.55      2.71 o 
  -5  -5  16       26.71       25.19      3.47 o 
  -4  -5  16      155.94      183.35      6.61 o 
  -3  -5  16        8.38        5.38      2.74 o 
  -2  -5  16      338.71      341.53      9.72 o 
  -1  -5  16       91.97       78.88      6.53 o 
  -7  -4  16       85.84       90.45      5.24 o 
  -6  -4  16       58.41       69.57      4.60 o 
  -5  -4  16        1.32        2.93      2.46 o 
  -4  -4  16      323.64      294.79      8.60 o 
  -3  -4  16        2.37       -0.42      2.30 o 
  -2  -4  16       58.94       44.24      4.12 o 
  -1  -4  16       45.79       53.65      4.67 o 
  -7  -3  16       15.92       11.16      3.21 o 
  -6  -3  16        0.91       -2.05      2.43 o 
  -5  -3  16       65.82       65.09      4.37 o 
  -4  -3  16       66.42       74.49      4.43 o 
  -3  -3  16       18.50       41.50      4.15 o 
  -2  -3  16      314.03      302.82      8.95 o 
  -1  -3  16      173.17      170.50      6.66 o 
  -7  -2  16        0.38       -0.18      2.65 o 
  -6  -2  16       58.81       51.99      6.13 o 
  -5  -2  16        8.16       13.26      2.91 o 
  -4  -2  16      245.04      218.81      7.22 o 
  -3  -2  16       21.30       16.25      3.03 o 
  -2  -2  16        7.51        4.53      2.57 o 
  -1  -2  16       45.47       56.25      9.62 o 
  -8  -1  16       89.70      103.30      5.41 o 
  -7  -1  16      669.32      693.63     15.55 o 
  -6  -1  16        8.95       11.89      2.84 o 
  -5  -1  16       58.42       61.72      3.93 o 
  -4  -1  16        0.27        0.11      2.64 o 
  -3  -1  16        1.07        2.87      2.47 o 
  -2  -1  16       13.87       16.21      3.35 o 
  -1  -1  16       88.93       62.42      4.64 o 
  -8   0  16       12.28       12.93      3.12 o 
  -7   0  16      189.18      209.78      7.10 o 
  -6   0  16        7.87        8.02      2.62 o 
  -5   0  16      165.82      158.89      6.09 o 
  -4   0  16        0.27        0.34      2.44 o 
  -3   0  16      591.45      552.07     15.88 o 
  -2   0  16       76.22       88.38      5.11 o 
  -7   1  16        8.59        9.42      2.90 o 
  -6   1  16       57.99       63.03      9.85 o 
  -5   1  16        1.17        0.75      2.33 o 
  -4   1  16       25.10       35.27      3.80 o 
  -3   1  16      364.35      337.73      9.57 o 
  -2   1  16      102.09      113.00      5.67 o 
  -7   2  16       62.47       63.78      5.28 o 
  -6   2  16        0.01       -0.22      2.49 o 
  -5   2  16       95.01       89.08      4.94 o 
  -4   2  16       43.76       45.58      6.97 o 
  -3   2  16      200.45      214.65      7.60 o 
  -5   3  16        0.13       -0.34      2.58 o 
                                                 
